# Supplementary material for: Orchid species diversity across a forest disturbance gradient in west Mau forest, Kenya
Source: PLoS One. 2024 Aug 7;19(8):e0307887. doi: 10.1371/journal.pone.0307887 (PMC11305582; doi:10.1371/journal.pone.0307887)
Supplement: S1 Data — (XLS) [file pone.0307887.s001.xls]

## Sheet: Plot data
Forest	County	Sub_ county	Forest_block	Forest_station	Sub_block	Transect	Plot_No	Vegetation_type	Tree_cover_type	Lifeform 1	Lifeform 2	Lifeform 3	Lifeform 4	Plot_size	Orchid_species	Age	No_clumps	Orchids per ha	Orchids total	Tree_species_local	Tree_species_scientific	Tree_height	DBH(cm)	Crown_diameter(m)	No. _stems	Stems per ha	Stems total	Remarks	Clump _ height 1	Clump _ height 2	Clump _ height 3	Clump _ height 4	Clump _ height 5	Clump _ height 6	Clump _ height 7	Clump _ height 8	Clump _ height 9	Clump _ height 10	Clump _ height 11	Clump _ height 12	Clump _ height 13		Shannon _pi	Shannon _ Lnpi	Shannon _ pi*(LNPi)
SWM	Kericho	Kipkelion East	Saosa	Kericho	Intact	1	1	Forest	Continous	Woody plants	Scrubby plants	Herbaceous plants	Climbers	5*20	polystachya confusa	A	6	600	7800	Rerendet	Tabernaemontana stapfiana	15	27.2	6	1	100	34600		4	5	5.5	5.5	5.5	5.5									0.0769231	-2.56495	-0.197304
SWM	Kericho	Kipkelion East	Saosa	Kericho	Intact	1	2	Forest	Continous	Woody plants	Scrubby plants	Herbaceous plants	Climbers	5*20	polystachya confusa	A	1	100	7800	Seet	Albizia gummifera	40	57.5	11	1	100	34600		15														0.0128205	-4.35671	-0.0558552
SWM	Kericho	Kipkelion East	Saosa	Kericho	Intact	1	2	Forest	Continous	Woody plants	Scrubby plants	Herbaceous plants	Climbers	5*20	polystachya confusa	A	1	100	7800	Legumeito	Macaranga kilimandscharica	26	55.6	8	1	100	34600		6														0.0128205	-4.35671	-0.0558552
SWM	Kericho	Kipkelion East	Saosa	Kericho	Intact	1	2	Forest	Continous	Woody plants	Scrubby plants	Herbaceous plants	Climbers	5*20	Chamaeangis sp	A	5	500	7800	Legumeito	Macaranga kilimandscharica	26	55.6	8	1	100	34600		6	7	10	15	20										0.0641026	-2.74727	-0.176107
SWM	Kericho	Kipkelion East	Saosa	Kericho	Intact	1	3	Forest	Continous	Woody plants	Scrubby plants	Herbaceous plants	Climbers	5*20	Bulbophyllum sp	A	2	200	7800	Saptet	Podocarpus sp	26	24.5	10	1	100	34600		7	7													0.025641	-3.66356	-0.0939375
SWM	Kericho	Kipkelion East	Saosa	Kericho	Intact	1	4	Forest	Continous	Woody plants	Scrubby plants	Herbaceous plants	Climbers	5*20	polystachya confusa	A	5	500	7800	Rerendet	Tabernaemontana stapfiana	24	63.5	14	1	100	34600		6	8	10	15	5										0.0641026	-2.74727	-0.176107
SWM	Kericho	Kipkelion East	Saosa	Kericho	Intact	1	4	Forest	Continous	Woody plants	Scrubby plants	Herbaceous plants	Climbers	5*20	polystachya confusa	A	1	100	7800	Chepkwombionet	Unknown 1	16	17	16	2	200	34600		7														0.0128205	-4.35671	-0.0558552
SWM	Kericho	Kipkelion East	Saosa	Kericho	Intact	1	4	Forest	Continous	Woody plants	Scrubby plants	Herbaceous plants	Climbers	5*20	polystachya confusa	A	1	100	7800	Lemeiywet	Syzygium guineense	34	70	16	1	100	34600		18														0.0128205	-4.35671	-0.0558552
SWM	Kericho	Kipkelion East	Saosa	Kericho	Intact	1	4	Forest	Continous	Woody plants	Scrubby plants	Herbaceous plants	Climbers	5*20	Chamaeangis sp	A	3	300	7800	Lemeiywet	Syzygium guineense	34	70	16	1	100	34600		25	25	25												0.0384615	-3.2581	-0.125311
SWM	Kericho	Kipkelion East	Saosa	Kericho	Intact	1	4	Forest	Continous	Woody plants	Scrubby plants	Herbaceous plants	Climbers	5*20	Tridactyle sp	A	1	100	7800	Lemeiywet	Syzygium guineense	34	70	16	1	100	34600		25														0.0128205	-4.35671	-0.0558552
SWM	Kericho	Kipkelion East	Saosa	Kericho	Intact	1	5	Forest	Continous	Woody plants	Scrubby plants	Herbaceous plants	Climbers	5*20	polystachya confusa	A	2	200	7800	Ewat	Schefflera abyssinica	18	43.5	12	1	100	34600		10	13													0.025641	-3.66356	-0.0939375
SWM	Kericho	Kipkelion East	Saosa	Kericho	Intact	1	5	Forest	Continous	Woody plants	Scrubby plants	Herbaceous plants	Climbers	5*20	Bulbophyllum sp	A	1	100	7800	Rerendet	Tabernaemontana stapfiana	17	49	18	1	100	34600		15														0.0128205	-4.35671	-0.0558552
SWM	Kericho	Kipkelion East	Saosa	Kericho	Intact	1	5	Forest	Continous	Woody plants	Scrubby plants	Herbaceous plants	Climbers	5*20	polystachya confusa	A	1	100	7800	Rerendet	Tabernaemontana stapfiana	17	49	18	1	100	34600		4														0.0128205	-4.35671	-0.0558552
SWM	Kericho	Kipkelion East	Cheboswa	Kericho	Intact	2	1	Forest	Continous	Woody plants	Scrubby plants	Herbaceous plants	Climbers	5*20	Bulbophyllum sp	A	4	400	7800	Rerendet	Tabernaemontana stapfiana	23	26.8	12	1	100	34600		3	4	4	5											0.0512821	-2.97041	-0.152329
SWM	Kericho	Kipkelion East	Cheboswa	Kericho	Intact	2	2	Forest	Continous	Woody plants	Scrubby plants	Herbaceous plants	Climbers	5*20	Tridactyle sp	A	1	100	7800	Chepkwombionet	Unknown 1	17	35.6	12	1	100	34600		5														0.0128205	-4.35671	-0.0558552
SWM	Kericho	Kipkelion East	Cheboswa	Kericho	Intact	2	3	Forest	Continous	Woody plants	Scrubby plants	Herbaceous plants	Climbers	5*20	Bulbophyllum sp	A	1	100	7800	Sabatet	Neoboutonia macrocalyx	25	20.9	10	1	100	34600		21														0.0128205	-4.35671	-0.0558552
SWM	Kericho	Kipkelion East	Cheboswa	Kericho	Intact	2	3	Forest	Continous	Woody plants	Scrubby plants	Herbaceous plants	Climbers	5*20	Bulbophyllum sp	J	2	200	7800	Rerendet	Tabernaemontana stapfiana	18	20	7	1	100	34600		6	10													0.025641	-3.66356	-0.0939375
SWM	Kericho	Kipkelion East	Cheboswa	Kericho	Intact	2	3	Forest	Continous	Woody plants	Scrubby plants	Herbaceous plants	Climbers	5*20	Bulbophyllum sp	A	1	100	7800	Sabatet	Neoboutonia macrocalyx	25	27.8	11	1	100	34600		15														0.0128205	-4.35671	-0.0558552
SWM	Kericho	Kipkelion East	Cheboswa	Kericho	Intact	2	4	Forest	Continous	Woody plants	Scrubby plants	Herbaceous plants	Climbers	5*20	Polystachya confusa	A/J	13	1300	7800	Sabatet	Neoboutonia macrocalyx	25	30.6	12	1	100	34600		1	1	1	1	1	4	5	5	6	7	9	10	13		0.166667	-1.79176	-0.298627
SWM	Kericho	Kipkelion East	Cheboswa	Kericho	Intact	2	4	Forest	Continous	Woody plants	Scrubby plants	Herbaceous plants	Climbers	5*20	Polystachya confusa	A/J	12	1200	7800	Sabatet	Neoboutonia macrocalyx	22	21	8	1	100	34600		1	2	2.5	2.5	2.5	3	3.5	3.5	3.5	3.5	8	8			0.153846	-1.8718	-0.28797
SWM	Kericho	Kipkelion East	Cheboswa	Kericho	Intact	2	4	Forest	Continous	Woody plants	Scrubby plants	Herbaceous plants	Climbers	5*20	Bulbophyllum sp	J	1	100	7800	Chepkwombionet	Unknown 1	7	38.4	11	1	100	34600		2														0.0128205	-4.35671	-0.0558552
SWM	Kericho	Kipkelion East	Cheboswa	Kericho	Intact	2	5	Forest	Continous	Woody plants	Scrubby plants	Herbaceous plants	Climbers	5*20	Tridactyle sp	A	1	100	7800	Legumeito	Macaranga kilimandscharica	28	35.5	13	1	100	34600		15														0.0128205	-4.35671	-0.0558552
SWM	Kericho	Kipkelion East	Cheboswa	Kericho	Intact	2	5	Forest	Continous	Woody plants	Scrubby plants	Herbaceous plants	Climbers	5*20	polystachya confusa	A	1	100	7800	Sabatet	Neoboutonia macrocalyx	34	22	10	1	100	34600		23														0.0128205	-4.35671	-0.0558552
SWM	Kericho	Kipkelion East	Cheboswa	Kericho	Intact	3	1	Forest	Continous	Woody plants	Scrubby plants	Herbaceous plants	Climbers	5*20	Bulbophyllum sp	A/J	5	500	7800	Rerendet	Tabernaemontana stapfiana	18	38.8	12	1	100	34600		3	6	3	3	3										0.0641026	-2.74727	-0.176107
SWM	Kericho	Kipkelion East	Cheboswa	Kericho	Intact	3	1	Forest	Continous	Woody plants	Scrubby plants	Herbaceous plants	Climbers	5*20	polystachya confusa	A	3	300	7800	Sabatet	Neoboutonia macrocalyx	25	80	16	1	100	34600		18	20	20												0.0384615	-3.2581	-0.125311
SWM	Kericho	Kipkelion East	Cheboswa	Kericho	Intact	3	2	Forest	Continous	Woody plants	Scrubby plants	Herbaceous plants	Climbers	5*20	Chamaeangis sp	A	1	100	7800	Seet	Albizia gummifera	34	80	16	1	100	34600		25														0.0128205	-4.35671	-0.0558552
SWM	Kericho	Kipkelion East	Cheboswa	Kericho	Intact	3	2	Forest	Continous	Woody plants	Scrubby plants	Herbaceous plants	Climbers	5*20	Tridactyle sp	A	1	100	7800	Seet	Albizia gummifera	34	80			0	34600		25														0.0128205	-4.35671	-0.0558552
SWM	Kericho	Kipkelion East	Cheboswa	Kericho	Intact	3	4	Forest	Continous	Woody plants	Scrubby plants	Herbaceous plants	Climbers	5*20	Aerangis sp	A	1	100	7800	Legumeito	Macaranga kilimandscharica	26	94.5	17	1	100	34600		20														0.0128205	-4.35671	-0.0558552
SWM	Kericho	Kipkelion East	Kiburgen	Kericho	Moderate disturbance	1	1	Forest	Interrupted	Woody plants	Scrubby plants	Herbaceous plants	Climbers	5*20	polystachya confusa	A	6	600	3800	Kugerwet	Dovyalis macrocalyx	8	12	11	7	700	33200		3	4													0.157895	-1.84583	-0.291446
SWM	Kericho	Kipkelion East	Kiburgen	Kericho	Moderate disturbance	1	1	Forest	Interrupted	Woody plants	Scrubby plants	Herbaceous plants	Climbers	5*20	polystachya confusa	A	1	100	3800	Kugerwet	Dovyalis macrocalyx	5	6.5	2.5	1	100	33200		1														0.0263158	-3.63759	-0.095726
SWM	Kericho	Kipkelion East	Kiburgen	Kericho	Moderate disturbance	1	2	Forest	Interrupted	Woody plants	Scrubby plants	Herbaceous plants	Climbers	5*20	Aerangis sp	A	3	300	3800	Chorwet	Parvetta grandifolia	7	39.2	6	1	100	33200		3	4.5	5												0.0789474	-2.53897	-0.200445
SWM	Kericho	Kipkelion East	Kiburgen	Kericho	Moderate disturbance	1	2	Forest	Interrupted	Woody plants	Scrubby plants	Herbaceous plants	Climbers	5*20	polystachya confusa	A	2	200	3800	Chorwet	Parvetta grandifolia	7	39.2	6	1	100	33200		5	5													0.0526316	-2.94444	-0.15497
SWM	Kericho	Kipkelion East	Kiburgen	Kericho	Moderate disturbance	1	4	Forest	Interrupted	Woody plants	Scrubby plants		Climbers	5*20	polystachya confusa	A	4	400	3800	Kugerwet	Dovyalis macrocalyx	6	21	9	1	100	33200		2.5	4	4	4											0.105263	-2.25129	-0.236978
SWM	Kericho	Kipkelion East	Kiburgen	Kericho	Moderate disturbance	1	4	Forest	Interrupted	Woody plants	Scrubby plants		Climbers	5*20	polystachya confusa	A	4	400	3800	Kugerwet	Dovyalis macrocalyx	6	12.4	8	2	200	33200		3	4	4	4	4										0.105263	-2.25129	-0.236978
SWM	Kericho	Kipkelion East	Kiburgen	Kericho	Moderate disturbance	1	5	Forest	Interrupted	Woody plants	Scrubby plants	Herbaceous plants	Climbers	5*20	polystachya confusa	A/J	4	400	3800	Kugerwet	Dovyalis macrocalyx	8	10.4	7	1	100	33200		2.5	2.5	2.5	2.5											0.105263	-2.25129	-0.236978
SWM	Kericho	Kipkelion East	Kiburgen	Kericho	Moderate disturbance	1	5	Forest	Interrupted	Woody plants	Scrubby plants	Herbaceous plants	Climbers	5*20	polystachya confusa	A/J	5	500	3800	Chorwet	Parvetta grandifolia	22	39.5	8	1	100	33200		3	3.5	4	5	7										0.131579	-2.02815	-0.266862
SWM	Kericho	Kipkelion East	Kiburgen	Kericho	Moderate disturbance	2	5	Forest	Interrupted	Woody plants	Scrubby plants	Herbaceous plants	Climbers	5*20	Aerangis sp	A/J	3	300	3800	Sabatet	Neoboutonia macrocalyx	13	32.5	7	1	100	33200		8														0.0789474	-2.53897	-0.200445
SWM	Kericho	Kipkelion East	Kiburgen	Kericho	Moderate disturbance	2	5	Forest	Interrupted	Woody plants	Scrubby plants	Herbaceous plants	Climbers	5*20	polystachya confusa	A	1	100	3800	Sabatet	Neoboutonia macrocalyx	13	32.5	7	1	100	33200		8														0.0263158	-3.63759	-0.095726
SWM	Kericho	Kipkelion East	Kiburgen	Kericho	Moderate disturbance	3	1	Forest	Interrupted	Woody plants	Scrubby plants		Climbers	5*20	polystachya confusa	A	1	100	3800	Chorwet	Parvetta grandifolia	21	29.1	12	2	200	33200		12														0.0263158	-3.63759	-0.095726
SWM	Kericho	Kipkelion East	Kiburgen	Kericho	Moderate disturbance	3	2	Forest	Interrupted	Woody plants	Scrubby plants	Herbaceous plants	Climbers	5*20	polystachya confusa	A	1	100	3800	Legumeito	Macaranga kilimandscharica	14	18.5	6	1	100	33200		6														0.0263158	-3.63759	-0.095726
SWM	Kericho	Kipkelion East	Kiburgen	Kericho	Moderate disturbance	3	2	Forest	Interrupted	Woody plants	Scrubby plants	Herbaceous plants	Climbers	5*20	polystachya confusa	J	1	100	3800	Legumeito	Macaranga kilimandscharica	18	16	5	1	100	33200		4														0.0263158	-3.63759	-0.095726
SWM	Kericho	Kipkelion East	Kiburgen	Kericho	Moderate disturbance	3	4	Forest	Interrupted	Woody plants	Scrubby plants	Herbaceous plants	Climbers	5*20	polystachya confusa	A	1	100	3800	Sabatet	Neoboutonia macrocalyx	26	40	7	1	100	33200	Same host plant	8														0.0263158	-3.63759	-0.095726
SWM	Kericho	Kipkelion East	Kiburgen	Kericho	Moderate disturbance	3	5	Forest	Interrupted	Woody plants	Scrubby plants	Herbaceous plants	Climbers	5*20	Aerangis sp	A	1	100	3800	Chorwet	Parvetta grandifolia	23	43.8	14	2	200	33200		18														0.0263158	-3.63759	-0.095726
SWM	Kericho	Kipkelion East	Kiburgen	Kericho	Highly disturbed 1	1	1	Open ground	Barely present			Herbaceous plants		5*5												0	62000
SWM	Kericho	Kipkelion East	Kiburgen	Kericho	Highly disturbed 1	1	2	Open ground	Barely present			Herbaceous plants		5*5												0	62000
SWM	Kericho	Kipkelion East	Kiburgen	Kericho	Highly disturbed 1	1	3	Open ground	Barely present		Scrubby plants	Herbaceous plants		5*5												0	62000	18.8, 15.2
SWM	Kericho	Kipkelion East	Kiburgen	Kericho	Highly disturbed 1	1	4	Open ground	Barely present		Scrubby plants	Herbaceous plants		5*5												0	62000	Same host plant
SWM	Kericho	Kipkelion East	Kiburgen	Kericho	Highly disturbed 1	1	5	Open ground	Barely present			Herbaceous plants		5*5												0	62000
SWM	Kericho	Kipkelion East	Kiburgen	Kericho	Highly disturbed 1	2	1	Open ground	Barely present		Scrubby plants	Herbaceous plants		5*5												0	62000
SWM	Kericho	Kipkelion East	Kiburgen	Kericho	Highly disturbed 1	2	2	Open ground	Barely present			Herbaceous plants		5*5												0	62000
SWM	Kericho	Kipkelion East	Kiburgen	Kericho	Highly disturbed 1	2	3	Open ground	Barely present			Herbaceous plants		5*5												0	62000	Same host plant
SWM	Kericho	Kipkelion East	Kiburgen	Kericho	Highly disturbed 1	2	4	Open ground	Barely present			Herbaceous plants		5*5												0	62000
SWM	Kericho	Kipkelion East	Kiburgen	Kericho	Highly disturbed 1	2	5	Open ground	Barely present			Herbaceous plants		5*5												0	62000
SWM	Kericho	Kipkelion East	Kiburgen	Kericho	Highly disturbed 2	1	1	Scrubland	Barely present		Scrubby plants	Herbaceous plants		5*5												0	62000
SWM	Kericho	Kipkelion East	Kiburgen	Kericho	Highly disturbed 2	1	2	Scrubland	Barely present		Scrubby plants	Herbaceous plants		5*5												0	62000
SWM	Kericho	Kipkelion East	Kiburgen	Kericho	Highly disturbed 2	1	3	Scrubland	Barely present	Woody plants	Scrubby plants	Herbaceous plants		5*5												0	62000
SWM	Kericho	Kipkelion East	Kiburgen	Kericho	Highly disturbed 2	1	4	Scrubland	Barely present		Scrubby plants	Herbaceous plants		5*5												0	62000
SWM	Kericho	Kipkelion East	Kiburgen	Kericho	Highly disturbed 2	1	5	Scrubland	Barely present			Herbaceous plants		5*5												0	62000	7J, 6A
SWM	Kericho	Kipkelion East	Kiburgen	Kericho	Highly disturbed 2	2	1	Scrubland	Barely present		Scrubby plants	Herbaceous plants		5*5												0	62000	6J/ 6A
SWM	Kericho	Kipkelion East	Kiburgen	Kericho	Highly disturbed 2	2	2	Scrubland	Barely present	Woody plants	Scrubby plants	Herbaceous plants		5*5												0	62000	On a sapling
SWM	Kericho	Kipkelion East	Kiburgen	Kericho	Highly disturbed 2	2	3	Scrubland	Barely present		Scrubby plants	Herbaceous plants		5*5												0	62000
SWM	Kericho	Kipkelion East	Kiburgen	Kericho	Highly disturbed 2	2	4	Scrubland	Barely present		Scrubby plants	Herbaceous plants		5*5												0	62000	3A, 2J
SWM	Kericho	Kipkelion East	Kiburgen	Kericho	Highly disturbed 2	2	5	Scrubland	Barely present		Scrubby plants	Herbaceous plants		5*5												0	62000
SWM	Kericho	Kipkelion East	Kiburgen	Kericho	Highly disturbed 2	3	1	Scrubland	Barely present		Scrubby plants	Herbaceous plants		5*5												0	62000	Same host plant
SWM	Kericho	Kipkelion East	Kiburgen	Kericho	Highly disturbed 2	3	2	Scrubland	Barely present		Scrubby plants	Herbaceous plants		5*5												0	62000
SWM	Kericho	Kipkelion East	Kiburgen	Kericho	Highly disturbed 2	3	3	Scrubland	Barely present		Scrubby plants	Herbaceous plants		5*5												0	62000	No orchids
SWM	Kericho	Kipkelion East	Kiburgen	Kericho	Highly disturbed 2	3	4	Open ground	Barely present			Herbaceous plants		5*5												0	62000
SWM	Kericho	Kipkelion East	Kiburgen	Kericho	Highly disturbed 2	3	5	Open ground	Barely present			Herbaceous plants		5*5												0	62000
SWM	Kericho	Kipkelion East	Saosa	Kericho	Intact	1	1	Forest	Continous	Woody plants	Scrubby plants	Herbaceous plants	Climbers	5*20						Legumeito	Macaranga kilimandscharica	19	22.7	3	1	100	34600	No orchids
SWM	Kericho	Kipkelion East	Saosa	Kericho	Intact	1	1	Forest	Continous	Woody plants	Scrubby plants	Herbaceous plants	Climbers	5*5						Konetet	Unknown 2	4.5	5	1	1	400	34600
SWM	Kericho	Kipkelion East	Saosa	Kericho	Intact	1	1	Forest	Continous	Woody plants	Scrubby plants	Herbaceous plants	Climbers	5*5						Konetet	Unknown 2	6	3.8	1.5	2	800	34600
SWM	Kericho	Kipkelion East	Saosa	Kericho	Intact	1	1	Forest	Continous	Woody plants	Scrubby plants	Herbaceous plants	Climbers	5*5						Konetet	Unknown 2	4	4	0.5	1	400	34600	same host plant
SWM	Kericho	Kipkelion East	Saosa	Kericho	Intact	1	1	Forest	Continous	Woody plants	Scrubby plants	Herbaceous plants	Climbers	5*5						Konetet	Unknown 2	5.5	3.7	2.5	2	800	34600
SWM	Kericho	Kipkelion East	Saosa	Kericho	Intact	1	1	Forest	Continous	Woody plants	Scrubby plants	Herbaceous plants	Climbers	5*5						Tangoito	Unknown 3	4	3.6	1.5	1	400	34600	No orchids
SWM	Kericho	Kipkelion East	Saosa	Kericho	Intact	1	1	Forest	Continous	Woody plants	Scrubby plants	Herbaceous plants	Climbers	5*5						Lebekwet	Sansevieria sp.	5	6.4	1	1	400	34600
SWM	Kericho	Kipkelion East	Saosa	Kericho	Intact	1	1	Forest	Continous	Woody plants	Scrubby plants	Herbaceous plants	Climbers	5*5						Kutungwet	Clematis brachiata	6	3.3	1.5	1	400	34600	14.4, 10.3
SWM	Kericho	Kipkelion East	Saosa	Kericho	Intact	1	2	Forest	Continous	Woody plants	Scrubby plants	Herbaceous plants	Climbers	5*20												0	34600	1A, 3J
SWM	Kericho	Kipkelion East	Saosa	Kericho	Intact	1	2	Forest	Continous	Woody plants	Scrubby plants	Herbaceous plants	Climbers	5*5						Sewerweriet	Xymalos monospora	6	4.5	1.5	1	400	34600	1A, 4J
SWM	Kericho	Kipkelion East	Saosa	Kericho	Intact	1	2	Forest	Continous	Woody plants	Scrubby plants	Herbaceous plants	Climbers	5*5						Konetet	Unknown 2	6	3	2	2	800	34600	No orchids
SWM	Kericho	Kipkelion East	Saosa	Kericho	Intact	1	2	Forest	Continous	Woody plants	Scrubby plants	Herbaceous plants	Climbers	5*5						Kombeito	Psydrax schimperiana	7.5	9	2.5	1	400	34600	No orchids
SWM	Kericho	Kipkelion East	Saosa	Kericho	Intact	1	3	Forest	Continous	Woody plants	Scrubby plants	Herbaceous plants	Climbers	5*20						Masaita	Olea capensis ssp.africana	26	25.5	10	1	100	34600	No orchids
SWM	Kericho	Kipkelion East	Saosa	Kericho	Intact	1	3	Forest	Continous	Woody plants	Scrubby plants	Herbaceous plants	Climbers	5*20						Chepkwambionet	Unknown 1	16	15	3	1	100	34600	No orchids
SWM	Kericho	Kipkelion East	Saosa	Kericho	Intact	1	3	Forest	Continous	Woody plants	Scrubby plants	Herbaceous plants	Climbers	5*20						Saptet	Podocarpus sp	28	25.4	13	1	100	34600	same host plant
SWM	Kericho	Kipkelion East	Saosa	Kericho	Intact	1	3	Forest	Continous	Woody plants	Scrubby plants	Herbaceous plants	Climbers	5*20						Sewerweriet	Xymalos monospora	6	23	0	1	100	34600
SWM	Kericho	Kipkelion East	Saosa	Kericho	Intact	1	3	Forest	Continous	Woody plants	Scrubby plants	Herbaceous plants	Climbers	5*20						Aonet	Polyscias fulva	24	21	8	1	100	34600	34.6, 23.5
SWM	Kericho	Kipkelion East	Saosa	Kericho	Intact	1	3	Forest	Continous	Woody plants	Scrubby plants	Herbaceous plants	Climbers	5*20						Chepkoibet	Aningeria sp	14	13.2	6	1	100	34600
SWM	Kericho	Kipkelion East	Saosa	Kericho	Intact	1	3	Forest	Continous	Woody plants	Scrubby plants	Herbaceous plants	Climbers	5*20						Legumeito	Macaranga kilimandscharica	23	20.1	8	1	100	34600
SWM	Kericho	Kipkelion East	Saosa	Kericho	Intact	1	3	Forest	Continous	Woody plants	Scrubby plants	Herbaceous plants	Climbers	5*5						Sewerweriet	Xymalos monospora	4.5	5.3	3	1	400	34600	No orchids
SWM	Kericho	Kipkelion East	Saosa	Kericho	Intact	1	4	Forest	Continous	Woody plants	Scrubby plants	Herbaceous plants	Climbers	5*20						Kobusto	Strombosia sp	17	8.1	2	2	200	34600
SWM	Kericho	Kipkelion East	Saosa	Kericho	Intact	1	4	Forest	Continous	Woody plants	Scrubby plants	Herbaceous plants	Climbers	5*5						Kombeito	Psydrax schimperiana	6	4.3	2	1	400	34600	75, 12.5
SWM	Kericho	Kipkelion East	Saosa	Kericho	Intact	1	4	Forest	Continous	Woody plants	Scrubby plants	Herbaceous plants	Climbers	5*5						Rerendet	Tabernaemontana stapfiana	5	5.5	3	1	400	34600	No orchids
SWM	Kericho	Kipkelion East	Saosa	Kericho	Intact	1	4	Forest	Continous	Woody plants	Scrubby plants	Herbaceous plants	Climbers	5*5						Kutungwet	Clematis brachiata	6	4.7	2	1	400	34600
SWM	Kericho	Kipkelion East	Saosa	Kericho	Intact	1	4	Forest	Continous	Woody plants	Scrubby plants	Herbaceous plants	Climbers	5*5						Kobusto	Strombosia sp	3	2.4	0.5	1	400	34600
SWM	Kericho	Kipkelion East	Saosa	Kericho	Intact	1	4	Forest	Continous	Woody plants	Scrubby plants	Herbaceous plants	Climbers	5*5						Kutungwet	Clematis brachiata	5.5	3.1	0.5	1	400	34600
SWM	Kericho	Kipkelion East	Saosa	Kericho	Intact	1	5	Forest	Continous	Woody plants	Scrubby plants	Herbaceous plants	Climbers	5*20						Rerendet	Tabernaemontana stapfiana	18	18.8	13	3	300	34600	19.3,23.2,13.8
SWM	Kericho	Kipkelion East	Saosa	Kericho	Intact	1	5	Forest	Continous	Woody plants	Scrubby plants	Herbaceous plants	Climbers	5*20						Rerendet	Tabernaemontana stapfiana	20	69.2	15	1	100	34600	half dead
SWM	Kericho	Kipkelion East	Saosa	Kericho	Intact	1	5	Forest	Continous	Woody plants	Scrubby plants	Herbaceous plants	Climbers	5*5						Konetet	Unknown 2	4	1.9	1	1	400	34600
SWM	Kericho	Kipkelion East	Cheboswa	Kericho	Intact	2	1	Forest	Continous	Woody plants	Scrubby plants	Herbaceous plants	Climbers	5*20						Legumeito	Macaranga kilimandscharica	18	15	5	1	100	34600
SWM	Kericho	Kipkelion East	Cheboswa	Kericho	Intact	2	1	Forest	Continous	Woody plants	Scrubby plants	Herbaceous plants	Climbers	5*20						Legumeito	Macaranga kilimandscharica	16	11.3	3	1	100	34600
SWM	Kericho	Kipkelion East	Cheboswa	Kericho	Intact	2	1	Forest	Continous	Woody plants	Scrubby plants	Herbaceous plants	Climbers	5*20						Rerendet	Tabernaemontana stapfiana	16	14.5	6	1	100	34600
SWM	Kericho	Kipkelion East	Cheboswa	Kericho	Intact	2	1	Forest	Continous	Woody plants	Scrubby plants	Herbaceous plants	Climbers	5*20						Chepkwambionet	Unknown 1	15	13.5	8	1	100	34600
SWM	Kericho	Kipkelion East	Cheboswa	Kericho	Intact	2	1	Forest	Continous	Woody plants	Scrubby plants	Herbaceous plants	Climbers	5*20						Tebeswet	Croton macrostachyus	34	30.2	15	1	100	34600
SWM	Kericho	Kipkelion East	Cheboswa	Kericho	Intact	2	1	Forest	Continous	Woody plants	Scrubby plants	Herbaceous plants	Climbers	5*5						Lagatanet	Unknown 4	5	3.8	2	1	400	34600
SWM	Kericho	Kipkelion East	Cheboswa	Kericho	Intact	2	1	Forest	Continous	Woody plants	Scrubby plants	Herbaceous plants	Climbers	5*5						Rerendet	Tabernaemontana stapfiana	18	24.3	13	1	400	34600
SWM	Kericho	Kipkelion East	Cheboswa	Kericho	Intact	2	2	Forest	Continous	Woody plants	Scrubby plants	Herbaceous plants	Climbers	5*20						Chepkwambionet	Unknown 1	10	22.4	7	1	100	34600
SWM	Kericho	Kipkelion East	Cheboswa	Kericho	Intact	2	2	Forest	Continous	Woody plants	Scrubby plants	Herbaceous plants	Climbers	5*20						Rerendet	Tabernaemontana stapfiana	18	22.8	11	1	100	34600
SWM	Kericho	Kipkelion East	Cheboswa	Kericho	Intact	2	2	Forest	Continous	Woody plants	Scrubby plants	Herbaceous plants	Climbers	5*5						Rerendet	Tabernaemontana stapfiana	2.5	2.1	1	1	400	34600
SWM	Kericho	Kipkelion East	Cheboswa	Kericho	Intact	2	2	Forest	Continous	Woody plants	Scrubby plants	Herbaceous plants	Climbers	5*5						Konetet	Unknown 2	5	4.9	4	3	1200	34600	5,6,3.7
SWM	Kericho	Kipkelion East	Cheboswa	Kericho	Intact	2	2	Forest	Continous	Woody plants	Scrubby plants	Herbaceous plants	Climbers	5*5						Konetet	Unknown 2	9	10.7	2	1	400	34600
SWM	Kericho	Kipkelion East	Cheboswa	Kericho	Intact	2	3	Forest	Continous	Woody plants	Scrubby plants	Herbaceous plants	Climbers	5*20						Legumeito	Macaranga kilimandscharica	24	22.1	13	1	100	34600
SWM	Kericho	Kipkelion East	Cheboswa	Kericho	Intact	2	3	Forest	Continous	Woody plants	Scrubby plants	Herbaceous plants	Climbers	5*20						Rerendet	Tabernaemontana stapfiana	26	26.3	16	1	100	34600
SWM	Kericho	Kipkelion East	Cheboswa	Kericho	Intact	2	3	Forest	Continous	Woody plants	Scrubby plants	Herbaceous plants	Climbers	5*20						Rerendet	Tabernaemontana stapfiana	9	10	2	1	100	34600
SWM	Kericho	Kipkelion East	Cheboswa	Kericho	Intact	2	3	Forest	Continous	Woody plants	Scrubby plants	Herbaceous plants	Climbers	5*20						Sabatet	Neoboutonia macrocalyx	25	26	10	1	100	34600
SWM	Kericho	Kipkelion East	Cheboswa	Kericho	Intact	2	3	Forest	Continous	Woody plants	Scrubby plants	Herbaceous plants	Climbers	5*20						Rerendet	Tabernaemontana stapfiana	20	20.8	12	1	100	34600
SWM	Kericho	Kipkelion East	Cheboswa	Kericho	Intact	2	3	Forest	Continous	Woody plants	Scrubby plants	Herbaceous plants	Climbers	5*20						Sabatet	Neoboutonia macrocalyx	25	15.5	8	1	100	34600
SWM	Kericho	Kipkelion East	Cheboswa	Kericho	Intact	2	3	Forest	Continous	Woody plants	Scrubby plants	Herbaceous plants	Climbers	5*5						Konetet	Unknown 2	7	3	2	2	800	34600	3.3, 2.6
SWM	Kericho	Kipkelion East	Cheboswa	Kericho	Intact	2	3	Forest	Continous	Woody plants	Scrubby plants	Herbaceous plants	Climbers	5*5						Konetet	Unknown 2	7	2.7	1	1	400	34600
SWM	Kericho	Kipkelion East	Cheboswa	Kericho	Intact	2	3	Forest	Continous	Woody plants	Scrubby plants	Herbaceous plants	Climbers	5*5						Konetet	Unknown 2	5.5	4	3.5	1	400	34600
SWM	Kericho	Kipkelion East	Cheboswa	Kericho	Intact	2	4	Forest	Continous	Woody plants	Scrubby plants	Herbaceous plants	Climbers	5*20						Chepkwambionet	Unknown 1	7.5	11.9	5	1	100	34600
SWM	Kericho	Kipkelion East	Cheboswa	Kericho	Intact	2	4	Forest	Continous	Woody plants	Scrubby plants	Herbaceous plants	Climbers	5*20						Legumeito	Macaranga kilimandscharica	26	28.3	13	3	300	34600	47,23.8,14
SWM	Kericho	Kipkelion East	Cheboswa	Kericho	Intact	2	4	Forest	Continous	Woody plants	Scrubby plants	Herbaceous plants	Climbers	5*20						Kombeito	Psydrax schimperiana	8.5	11	4	1	100	34600
SWM	Kericho	Kipkelion East	Cheboswa	Kericho	Intact	2	4	Forest	Continous	Woody plants	Scrubby plants	Herbaceous plants	Climbers	5*5						Silibwet	Dombeya torrida	7	3.1	5	5	2000	34600	6,2.8,2,1.8,3
SWM	Kericho	Kipkelion East	Cheboswa	Kericho	Intact	2	4	Forest	Continous	Woody plants	Scrubby plants	Herbaceous plants	Climbers	5*5						Chepkwambionet	Unknown 1	7	8	6	1	400	34600	Has orchids-refer on orchid host plants
SWM	Kericho	Kipkelion East	Cheboswa	Kericho	Intact	2	4	Forest	Continous	Woody plants	Scrubby plants	Herbaceous plants	Climbers	5*5						Chepkwambionet	Unknown 1	8	9.5	5	1	400	34600
SWM	Kericho	Kipkelion East	Cheboswa	Kericho	Intact	2	4	Forest	Continous	Woody plants	Scrubby plants	Herbaceous plants	Climbers	5*5						Chepkwambionet	Unknown 1	10	11	7	1	400	34600
SWM	Kericho	Kipkelion East	Cheboswa	Kericho	Intact	2	5	Forest	Continous	Woody plants	Scrubby plants	Herbaceous plants	Climbers	5*20						Kombeito	Psydrax schimperiana	16	10.5	4	1	100	34600
SWM	Kericho	Kipkelion East	Cheboswa	Kericho	Intact	2	5	Forest	Continous	Woody plants	Scrubby plants	Herbaceous plants	Climbers	5*20						Rerendet	Tabernaemontana stapfiana	15	10.5	5	1	100	34600
SWM	Kericho	Kipkelion East	Cheboswa	Kericho	Intact	2	5	Forest	Continous	Woody plants	Scrubby plants	Herbaceous plants	Climbers	5*5						Kombeito	Psydrax schimperiana	7.5	5.7	2.5	2	800	34600	7,4.3
SWM	Kericho	Kipkelion East	Cheboswa	Kericho	Intact	2	5	Forest	Continous	Woody plants	Scrubby plants	Herbaceous plants	Climbers	5*5						Seet	Albizia gummifera	5.5	4	1.5	1	400	34600
SWM	Kericho	Kipkelion East	Cheboswa	Kericho	Intact	2	5	Forest	Continous	Woody plants	Scrubby plants	Herbaceous plants	Climbers	5*5						Rerendet	Tabernaemontana stapfiana	4.5	3.9	1.5	1	400	34600
SWM	Kericho	Kipkelion East	Cheboswa	Kericho	Intact	2	5	Forest	Continous	Woody plants	Scrubby plants	Herbaceous plants	Climbers	5*5						Kombeito	Psydrax schimperiana	5	6	3	1	400	34600
SWM	Kericho	Kipkelion East	Cheboswa	Kericho	Intact	2	5	Forest	Continous	Woody plants	Scrubby plants	Herbaceous plants	Climbers	5*5						Rerendet	Tabernaemontana stapfiana	3.5	3.8	2	1	400	34600
SWM	Kericho	Kipkelion East	Cheboswa	Kericho	Intact	2	5	Forest	Continous	Woody plants	Scrubby plants	Herbaceous plants	Climbers	5*5						Seet	Albizia gummifera	1.5	3.5	0	1	400	34600	Top cut
SWM	Kericho	Kipkelion East	Cheboswa	Kericho	Intact	3	1	Forest	Continous	Woody plants	Scrubby plants	Herbaceous plants	Climbers	5*20						Chepchabayet	Casearia battiscombei	22	34.8	11	1	100	34600
SWM	Kericho	Kipkelion East	Cheboswa	Kericho	Intact	3	1	Forest	Continous	Woody plants	Scrubby plants	Herbaceous plants	Climbers	5*20						Sabatet	Neoboutonia macrocalyx	10	11.1	5	1	100	34600
SWM	Kericho	Kipkelion East	Cheboswa	Kericho	Intact	3	1	Forest	Continous	Woody plants	Scrubby plants	Herbaceous plants	Climbers	5*20						Legumeito	Macaranga kilimandscharica	20	25.5	13	1	100	34600
SWM	Kericho	Kipkelion East	Cheboswa	Kericho	Intact	3	2	Forest	Continous	Woody plants	Scrubby plants	Herbaceous plants	Climbers	5*20						Kombeito	Psydrax schimperiana	22	18	8	1	100	34600
SWM	Kericho	Kipkelion East	Cheboswa	Kericho	Intact	3	2	Forest	Continous	Woody plants	Scrubby plants	Herbaceous plants	Climbers	5*20						Rerendet	Tabernaemontana stapfiana	18	11.7	8	1	100	34600
SWM	Kericho	Kipkelion East	Cheboswa	Kericho	Intact	3	2	Forest	Continous	Woody plants	Scrubby plants	Herbaceous plants	Climbers	5*20						Rerendet	Tabernaemontana stapfiana	18	15	8	1	100	34600
SWM	Kericho	Kipkelion East	Cheboswa	Kericho	Intact	3	2	Forest	Continous	Woody plants	Scrubby plants	Herbaceous plants	Climbers	5*20						Rerendet	Tabernaemontana stapfiana	21	23.8	12	1	100	34600
SWM	Kericho	Kipkelion East	Cheboswa	Kericho	Intact	3	2	Forest	Continous	Woody plants	Scrubby plants	Herbaceous plants	Climbers	5*20						Kombeito	Psydrax schimperiana	9	19	6	1	100	34600
SWM	Kericho	Kipkelion East	Cheboswa	Kericho	Intact	3	2	Forest	Continous	Woody plants	Scrubby plants	Herbaceous plants	Climbers	5*20						Kombeito	Psydrax schimperiana	18	20.1	11	1	100	34600
SWM	Kericho	Kipkelion East	Cheboswa	Kericho	Intact	3	2	Forest	Continous	Woody plants	Scrubby plants	Herbaceous plants	Climbers	5*20						Rerendet	Tabernaemontana stapfiana	23	19.5	12	5	500	34600	18,12.5,13.5,23,30.6
SWM	Kericho	Kipkelion East	Cheboswa	Kericho	Intact	3	2	Forest	Continous	Woody plants	Scrubby plants	Herbaceous plants	Climbers	5*5						Masaita	Olea capensis ssp.africana	2	1.5	0.3	1	400	34600
SWM	Kericho	Kipkelion East	Cheboswa	Kericho	Intact	3	2	Forest	Continous	Woody plants	Scrubby plants	Herbaceous plants	Climbers	5*5						Kombeito	Psydrax schimperiana	7	7	0	1	400	34600	Top cut
SWM	Kericho	Kipkelion East	Cheboswa	Kericho	Intact	3	3	Forest	Continous	Woody plants	Scrubby plants	Herbaceous plants	Climbers	5*20						Kombeito	Psydrax schimperiana	8	12.2	5	1	100	34600
SWM	Kericho	Kipkelion East	Cheboswa	Kericho	Intact	3	3	Forest	Continous	Woody plants	Scrubby plants	Herbaceous plants	Climbers	5*20						Legumeito	Macaranga kilimandscharica	11	11.6	1.5	1	100	34600
SWM	Kericho	Kipkelion East	Cheboswa	Kericho	Intact	3	3	Forest	Continous	Woody plants	Scrubby plants	Herbaceous plants	Climbers	5*20						Rerendet	Tabernaemontana stapfiana	17	28	13	1	100	34600
SWM	Kericho	Kipkelion East	Cheboswa	Kericho	Intact	3	3	Forest	Continous	Woody plants	Scrubby plants	Herbaceous plants	Climbers	5*20						Lameywet	Syzygium cordatum	13	14	12	1	100	34600
SWM	Kericho	Kipkelion East	Cheboswa	Kericho	Intact	3	3	Forest	Continous	Woody plants	Scrubby plants	Herbaceous plants	Climbers	5*20						Legumeito	Macaranga kilimandscharica	11	10.5	2	1	100	34600
SWM	Kericho	Kipkelion East	Cheboswa	Kericho	Intact	3	3	Forest	Continous	Woody plants	Scrubby plants	Herbaceous plants	Climbers	5*20						Chepchabayet	Casearia battiscombei	18	21.5	7	1	100	34600
SWM	Kericho	Kipkelion East	Cheboswa	Kericho	Intact	3	3	Forest	Continous	Woody plants	Scrubby plants	Herbaceous plants	Climbers	5*20						Legumeito	Macaranga kilimandscharica	17	16.4	8	1	100	34600
SWM	Kericho	Kipkelion East	Cheboswa	Kericho	Intact	3	3	Forest	Continous	Woody plants	Scrubby plants	Herbaceous plants	Climbers	5*20						Legumeito	Macaranga kilimandscharica	22	25	13	1	100	34600
SWM	Kericho	Kipkelion East	Cheboswa	Kericho	Intact	3	3	Forest	Continous	Woody plants	Scrubby plants	Herbaceous plants	Climbers	5*20						Legumeito	Macaranga kilimandscharica	22	19.1	10	1	100	34600
SWM	Kericho	Kipkelion East	Cheboswa	Kericho	Intact	3	3	Forest	Continous	Woody plants	Scrubby plants	Herbaceous plants	Climbers	5*5						Sabatet	Neoboutonia macrocalyx	11	5.5	2.5	1	400	34600
SWM	Kericho	Kipkelion East	Cheboswa	Kericho	Intact	3	3	Forest	Continous	Woody plants	Scrubby plants	Herbaceous plants	Climbers	5*5						Kombeito	Psydrax schimperiana	6	2.7	2.5	1	400	34600
SWM	Kericho	Kipkelion East	Cheboswa	Kericho	Intact	3	4	Forest	Continous	Woody plants	Scrubby plants	Herbaceous plants	Climbers	5*20						Sabatet	Neoboutonia macrocalyx	25	26	15	1	100	34600
SWM	Kericho	Kipkelion East	Cheboswa	Kericho	Intact	3	4	Forest	Continous	Woody plants	Scrubby plants	Herbaceous plants	Climbers	5*20						Tebeswet	Croton macrostachyus	24	18	11	1	100	34600
SWM	Kericho	Kipkelion East	Cheboswa	Kericho	Intact	3	4	Forest	Continous	Woody plants	Scrubby plants	Herbaceous plants	Climbers	5*5						Mangoita	Cassipourea malosana	3	2.5	1.3	1	400	34600
SWM	Kericho	Kipkelion East	Cheboswa	Kericho	Intact	3	5	Forest	Continous	Woody plants	Scrubby plants	Herbaceous plants	Climbers	5*20						Legumeito	Macaranga kilimandscharica	18	21.8	11	1	100	34600
SWM	Kericho	Kipkelion East	Cheboswa	Kericho	Intact	3	5	Forest	Continous	Woody plants	Scrubby plants	Herbaceous plants	Climbers	5*20						Kombeito	Psydrax schimperiana	17	11	15	1	100	34600
SWM	Kericho	Kipkelion East	Cheboswa	Kericho	Intact	3	5	Forest	Continous	Woody plants	Scrubby plants	Herbaceous plants	Climbers	5*20						Sabatet	Neoboutonia macrocalyx	21	15.5	8	1	100	34600
SWM	Kericho	Kipkelion East	Cheboswa	Kericho	Intact	3	5	Forest	Continous	Woody plants	Scrubby plants	Herbaceous plants	Climbers	5*20						Rerendet	Tabernaemontana stapfiana	17	11.5	8	1	100	34600
SWM	Kericho	Kipkelion East	Cheboswa	Kericho	Intact	3	5	Forest	Continous	Woody plants	Scrubby plants	Herbaceous plants	Climbers	5*20						Sabatet	Neoboutonia macrocalyx	24	12	4	1	100	34600
SWM	Kericho	Kipkelion East	Cheboswa	Kericho	Intact	3	5	Forest	Continous	Woody plants	Scrubby plants	Herbaceous plants	Climbers	5*20						Legumeito	Macaranga kilimandscharica	18	18	11	1	100	34600
SWM	Kericho	Kipkelion East	Cheboswa	Kericho	Intact	3	5	Forest	Continous	Woody plants	Scrubby plants	Herbaceous plants	Climbers	5*20						Tebeswet	Croton macrostachyus	28	21.1	15	5	500	34600	23.6, 25,23.5,11, 22.5
SWM	Kericho	Kipkelion East	Cheboswa	Kericho	Intact	3	5	Forest	Continous	Woody plants	Scrubby plants	Herbaceous plants	Climbers	5*5						Rerendet	Tabernaemontana stapfiana	8	4.7	4	1	400	34600
SWM	Kericho	Kipkelion East	Cheboswa	Kericho	Intact	3	5	Forest	Continous	Woody plants	Scrubby plants	Herbaceous plants	Climbers	5*5						Legumeito	Macaranga kilimandscharica	18	6.5	11	8	3200	34600	Measured representative stem
SWM	Kericho	Kipkelion East	Cheboswa	Kericho	Intact	3	5	Forest	Continous	Woody plants	Scrubby plants	Herbaceous plants	Climbers	5*5						Rerendet	Tabernaemontana stapfiana	7	4.2	4	1	400	34600
SWM	Kericho	Kipkelion East	Cheboswa	Kericho	Intact	3	5	Forest	Continous	Woody plants	Scrubby plants	Herbaceous plants	Climbers	5*5						Lagatanet	Unknown 4	4.5	2.2	0.5	1	400	34600
SWM	Kericho	Kipkelion East	Kiburgen	Kericho	Moderate disturbance	1	1	Forest	Interrupted	Woody plants	Scrubby plants	Herbaceous plants	Climbers	5*20						Silibwet	Dombeya torrida	11	10.1	5	1	100	33200
SWM	Kericho	Kipkelion East	Kiburgen	Kericho	Moderate disturbance	1	1	Forest	Interrupted	Woody plants	Scrubby plants	Herbaceous plants	Climbers	5*5						kugerwet	Dovyalis macrocalyx	7	4	3	1	400	33200
SWM	Kericho	Kipkelion East	Kiburgen	Kericho	Moderate disturbance	1	1	Forest	Interrupted	Woody plants	Scrubby plants	Herbaceous plants	Climbers	5*5						Chepitet	Acacia lahai	5	2	1	1	400	33200
SWM	Kericho	Kipkelion East	Kiburgen	Kericho	Moderate disturbance	1	1	Forest	Interrupted	Woody plants	Scrubby plants	Herbaceous plants	Climbers	5*5						Chepitet	Acacia lahai	8	4.5	3	1	400	33200
SWM	Kericho	Kipkelion East	Kiburgen	Kericho	Moderate disturbance	1	1	Forest	Interrupted	Woody plants	Scrubby plants	Herbaceous plants	Climbers	5*5						Chepitet	Acacia lahai	4	3.7	1	1	400	33200
SWM	Kericho	Kipkelion East	Kiburgen	Kericho	Moderate disturbance	1	1	Forest	Interrupted	Woody plants	Scrubby plants	Herbaceous plants	Climbers	5*5						Chepitet	Acacia lahai	4	2.8	0.5	1	400	33200
SWM	Kericho	Kipkelion East	Kiburgen	Kericho	Moderate disturbance	1	1	Forest	Interrupted	Woody plants	Scrubby plants	Herbaceous plants	Climbers	5*5						Chepitet	Acacia lahai	10	8.7	3	1	400	33200
SWM	Kericho	Kipkelion East	Kiburgen	Kericho	Moderate disturbance	1	2	Forest	Interrupted	Woody plants	Scrubby plants	Herbaceous plants	Climbers	5*20						kugerwet	Dovyalis macrocalyx	8	11.5	9	1	100	33200
SWM	Kericho	Kipkelion East	Kiburgen	Kericho	Moderate disturbance	1	2	Forest	Interrupted	Woody plants	Scrubby plants	Herbaceous plants	Climbers	5*20						kugerwet	Dovyalis macrocalyx	8	15	9	1	100	33200
SWM	Kericho	Kipkelion East	Kiburgen	Kericho	Moderate disturbance	1	2	Forest	Interrupted	Woody plants	Scrubby plants	Herbaceous plants	Climbers	5*20						kugerwet	Dovyalis macrocalyx	8	11.5	5	1	100	33200
SWM	Kericho	Kipkelion East	Kiburgen	Kericho	Moderate disturbance	1	2	Forest	Interrupted	Woody plants	Scrubby plants	Herbaceous plants	Climbers	5*20						Silibwet	Dombeya torrida	10	17.9	5	1	100	33200
SWM	Kericho	Kipkelion East	Kiburgen	Kericho	Moderate disturbance	1	3	Forest	Interrupted	Woody plants		Herbaceous plants	Climbers	5*20						Tebeswet	Croton macrostachyus	24	42.1	12	1	100	33200
SWM	Kericho	Kipkelion East	Kiburgen	Kericho	Moderate disturbance	1	3	Forest	Interrupted	Woody plants		Herbaceous plants	Climbers	5*20						Tebeswet	Croton macrostachyus	23	26.7	7	1	100	33200
SWM	Kericho	Kipkelion East	Kiburgen	Kericho	Moderate disturbance	1	3	Forest	Interrupted	Woody plants		Herbaceous plants	Climbers	5*20						Lameywet	Syzygium cordatum	12	12.3	6	3	300	33200	11.6,11.2,14
SWM	Kericho	Kipkelion East	Kiburgen	Kericho	Moderate disturbance	1	3	Forest	Interrupted	Woody plants		Herbaceous plants	Climbers	5*20						Sabatet	Neoboutonia macrocalyx	13	12.4	4	1	100	33200
SWM	Kericho	Kipkelion East	Kiburgen	Kericho	Moderate disturbance	1	3	Forest	Interrupted	Woody plants		Herbaceous plants	Climbers	5*20						Sabatet	Neoboutonia macrocalyx	11	12.7	6	1	100	33200
SWM	Kericho	Kipkelion East	Kiburgen	Kericho	Moderate disturbance	1	4	Forest	Interrupted	Woody plants	Scrubby plants		Climbers	5*20						Legumeito	Macaranga kilimandscharica	28	53.5	13	1	100	33200
SWM	Kericho	Kipkelion East	Kiburgen	Kericho	Moderate disturbance	1	4	Forest	Interrupted	Woody plants	Scrubby plants		Climbers	5*20						Saptet	Podocarpus sp	14	14.3	5	1	100	33200
SWM	Kericho	Kipkelion East	Kiburgen	Kericho	Moderate disturbance	1	4	Forest	Interrupted	Woody plants	Scrubby plants		Climbers	5*5						Lameywet	Syzygium cordatum	12	8.6	4	1	400	33200
SWM	Kericho	Kipkelion East	Kiburgen	Kericho	Moderate disturbance	1	4	Forest	Interrupted	Woody plants	Scrubby plants		Climbers	5*5						Arorwet	Ekebergia capensis	3.5	2	0.5	1	400	33200
SWM	Kericho	Kipkelion East	Kiburgen	Kericho	Moderate disturbance	1	4	Forest	Interrupted	Woody plants	Scrubby plants		Climbers	5*5						Sabatet	Neoboutonia macrocalyx	5	2	1	1	400	33200
SWM	Kericho	Kipkelion East	Kiburgen	Kericho	Moderate disturbance	1	5	Forest	Interrupted	Woody plants	Scrubby plants	Herbaceous plants	Climbers	5*20						Chorwet	Parvetta grandifolia	22	22.9	8	1	100	33200
SWM	Kericho	Kipkelion East	Kiburgen	Kericho	Moderate disturbance	1	5	Forest	Interrupted	Woody plants	Scrubby plants	Herbaceous plants	Climbers	5*20						Silibwet	Dombeya torrida	18	13.6	9	2	200	33200	16.7, 10.4
SWM	Kericho	Kipkelion East	Kiburgen	Kericho	Moderate disturbance	1	5	Forest	Interrupted	Woody plants	Scrubby plants	Herbaceous plants	Climbers	5*20						Chorwet	Parvetta grandifolia	11	10.1	5	1	100	33200
SWM	Kericho	Kipkelion East	Kiburgen	Kericho	Moderate disturbance	1	5	Forest	Interrupted	Woody plants	Scrubby plants	Herbaceous plants	Climbers	5*20						Chorwet	Parvetta grandifolia	13	27.7	9	1	100	33200
SWM	Kericho	Kipkelion East	Kiburgen	Kericho	Moderate disturbance	1	5	Forest	Interrupted	Woody plants	Scrubby plants	Herbaceous plants	Climbers	5*20						Chorwet	Parvetta grandifolia	12	19.5	8	2	200	33200	14,24.9
SWM	Kericho	Kipkelion East	Kiburgen	Kericho	Moderate disturbance	1	5	Forest	Interrupted	Woody plants	Scrubby plants	Herbaceous plants	Climbers	5*5						kugerwet	Dovyalis macrocalyx	7	8	6	2	800	33200	8.9,7
SWM	Kericho	Kipkelion East	Kiburgen	Kericho	Moderate disturbance	1	5	Forest	Interrupted	Woody plants	Scrubby plants	Herbaceous plants	Climbers	5*5						kugerwet	Dovyalis macrocalyx	7	3.4	6	1	400	33200
SWM	Kericho	Kipkelion East	Kiburgen	Kericho	Moderate disturbance	1	5	Forest	Interrupted	Woody plants	Scrubby plants	Herbaceous plants	Climbers	5*5						kugerwet	Dovyalis macrocalyx	7	2.8	5	1	400	33200
SWM	Kericho	Kipkelion East	Kiburgen	Kericho	Moderate disturbance	1	5	Forest	Interrupted	Woody plants	Scrubby plants	Herbaceous plants	Climbers	5*5						kugerwet	Dovyalis macrocalyx	6	5.1	1.5	3	1200	33200	5.3, 5.7, 4.3
SWM	Kericho	Kipkelion East	Kiburgen	Kericho	Moderate disturbance	1	5	Forest	Interrupted	Woody plants	Scrubby plants	Herbaceous plants	Climbers	5*5						Chorwet	Parvetta grandifolia	8	7	3	1	400	33200
SWM	Kericho	Kipkelion East	Kiburgen	Kericho	Moderate disturbance	1	5	Forest	Interrupted	Woody plants	Scrubby plants	Herbaceous plants	Climbers	5*5						kugerwet	Dovyalis macrocalyx	7	4.2	1.5	2	800	33200	5.1, 3.2
SWM	Kericho	Kipkelion East	Kiburgen	Kericho	Moderate disturbance	2	1	Forest	Interrupted	Woody plants		Herbaceous plants	Climbers	5*20						Legumeito	Macaranga kilimandscharica	18	22	6	1	100	33200
SWM	Kericho	Kipkelion East	Kiburgen	Kericho	Moderate disturbance	2	1	Forest	Interrupted	Woody plants		Herbaceous plants	Climbers	5*20						Silibwet	Dombeya torrida	24	21.4	8	3	300	33200	20.2,30.1,13.8
SWM	Kericho	Kipkelion East	Kiburgen	Kericho	Moderate disturbance	2	1	Forest	Interrupted	Woody plants		Herbaceous plants	Climbers	5*20						Kombeito	Psydrax schimperiana	15	29	4	1	100	33200
SWM	Kericho	Kipkelion East	Kiburgen	Kericho	Moderate disturbance	2	1	Forest	Interrupted	Woody plants		Herbaceous plants	Climbers	5*20						Birirkoriet	Hypericum revolutum	17	16	8	1	100	33200
SWM	Kericho	Kipkelion East	Kiburgen	Kericho	Moderate disturbance	2	1	Forest	Interrupted	Woody plants		Herbaceous plants	Climbers	5*20						Silibwet	Dombeya torrida	22	13.4	6	2	200	33200	13.5,13.3
SWM	Kericho	Kipkelion East	Kiburgen	Kericho	Moderate disturbance	2	1	Forest	Interrupted	Woody plants		Herbaceous plants	Climbers	5*20						Chepagutaniet	Unknown 5	9	10.5	8	1	100	33200
SWM	Kericho	Kipkelion East	Kiburgen	Kericho	Moderate disturbance	2	1	Forest	Interrupted	Woody plants		Herbaceous plants	Climbers	5*20						Legumeito	Macaranga kilimandscharica	20	12.3	8	3	300	33200	13.5,12.5,10.8
SWM	Kericho	Kipkelion East	Kiburgen	Kericho	Moderate disturbance	2	1	Forest	Interrupted	Woody plants		Herbaceous plants	Climbers	5*5						Kombeito	Psydrax schimperiana	2	1.5	0.5	1	400	33200
SWM	Kericho	Kipkelion East	Kiburgen	Kericho	Moderate disturbance	2	1	Forest	Interrupted	Woody plants		Herbaceous plants	Climbers	5*5						kugerwet	Dovyalis macrocalyx	7	2.1	0.5	1	400	33200
SWM	Kericho	Kipkelion East	Kiburgen	Kericho	Moderate disturbance	2	1	Forest	Interrupted	Woody plants		Herbaceous plants	Climbers	5*5						Kubugunet	Morella salicifolia	6	2.4	0.5	1	400	33200
SWM	Kericho	Kipkelion East	Kiburgen	Kericho	Moderate disturbance	2	2	Forest	Interrupted	Woody plants	Scrubby plants	Herbaceous plants	Climbers	5*20						Sabatet	Neoboutonia macrocalyx	22	17.3	6	1	100	33200
SWM	Kericho	Kipkelion East	Kiburgen	Kericho	Moderate disturbance	2	2	Forest	Interrupted	Woody plants	Scrubby plants	Herbaceous plants	Climbers	5*20						Sabatet	Neoboutonia macrocalyx	22	12	7	1	100	33200
SWM	Kericho	Kipkelion East	Kiburgen	Kericho	Moderate disturbance	2	2	Forest	Interrupted	Woody plants	Scrubby plants	Herbaceous plants	Climbers	5*20						Silibwet	Dombeya torrida	18	11.6	7	1	100	33200
SWM	Kericho	Kipkelion East	Kiburgen	Kericho	Moderate disturbance	2	2	Forest	Interrupted	Woody plants	Scrubby plants	Herbaceous plants	Climbers	5*20						Silibwet	Dombeya torrida	23	23.7	8	1	100	33200
SWM	Kericho	Kipkelion East	Kiburgen	Kericho	Moderate disturbance	2	2	Forest	Interrupted	Woody plants	Scrubby plants	Herbaceous plants	Climbers	5*20						Silibwet	Dombeya torrida	18	16.8	8	2	200	33200	15.8,17.7
SWM	Kericho	Kipkelion East	Kiburgen	Kericho	Moderate disturbance	2	2	Forest	Interrupted	Woody plants	Scrubby plants	Herbaceous plants	Climbers	5*20						Silibwet	Dombeya torrida	18	16.7	6	1	100	33200
SWM	Kericho	Kipkelion East	Kiburgen	Kericho	Moderate disturbance	2	2	Forest	Interrupted	Woody plants	Scrubby plants	Herbaceous plants	Climbers	5*20						Sabatet	Neoboutonia macrocalyx	21	22.9	7.5	1	100	33200
SWM	Kericho	Kipkelion East	Kiburgen	Kericho	Moderate disturbance	2	2	Forest	Interrupted	Woody plants	Scrubby plants	Herbaceous plants	Climbers	5*20						Lameywet	Syzygium cordatum	22	21.5	7	1	100	33200
SWM	Kericho	Kipkelion East	Kiburgen	Kericho	Moderate disturbance	2	2	Forest	Interrupted	Woody plants	Scrubby plants	Herbaceous plants	Climbers	5*5						Sabatet	Neoboutonia macrocalyx	8	6.2	3.5	1	400	33200
SWM	Kericho	Kipkelion East	Kiburgen	Kericho	Moderate disturbance	2	2	Forest	Interrupted	Woody plants	Scrubby plants	Herbaceous plants	Climbers	5*5						Nukiat	Dovyalis abyssinica	4.5	5.7	1.5	1	400	33200
SWM	Kericho	Kipkelion East	Kiburgen	Kericho	Moderate disturbance	2	2	Forest	Interrupted	Woody plants	Scrubby plants	Herbaceous plants	Climbers	5*5						kugerwet	Dovyalis macrocalyx	4	7.4	1	1	400	33200
SWM	Kericho	Kipkelion East	Kiburgen	Kericho	Moderate disturbance	2	3	Forest	Interrupted	Woody plants	Scrubby plants	Herbaceous plants	Climbers	5*20						Legumeito	Macaranga kilimandscharica	17	15.5	5	1	100	33200
SWM	Kericho	Kipkelion East	Kiburgen	Kericho	Moderate disturbance	2	3	Forest	Interrupted	Woody plants	Scrubby plants	Herbaceous plants	Climbers	5*20						Silibwet	Dombeya torrida	26	29.1	8	2	200	33200	24,34.1
SWM	Kericho	Kipkelion East	Kiburgen	Kericho	Moderate disturbance	2	3	Forest	Interrupted	Woody plants	Scrubby plants	Herbaceous plants	Climbers	5*20						Kombeito	Psydrax schimperiana	9	10.2	2	1	100	33200
SWM	Kericho	Kipkelion East	Kiburgen	Kericho	Moderate disturbance	2	3	Forest	Interrupted	Woody plants	Scrubby plants	Herbaceous plants	Climbers	5*20						Silibwet	Dombeya torrida	24	51.4	12	1	100	33200
SWM	Kericho	Kipkelion East	Kiburgen	Kericho	Moderate disturbance	2	3	Forest	Interrupted	Woody plants	Scrubby plants	Herbaceous plants	Climbers	5*20						Sabatet	Neoboutonia macrocalyx	19	12.4	3	1	100	33200
SWM	Kericho	Kipkelion East	Kiburgen	Kericho	Moderate disturbance	2	3	Forest	Interrupted	Woody plants	Scrubby plants	Herbaceous plants	Climbers	5*5						Lameywet	Syzygium cordatum	5	4.8	2.5	1	400	33200
SWM	Kericho	Kipkelion East	Kiburgen	Kericho	Moderate disturbance	2	3	Forest	Interrupted	Woody plants	Scrubby plants	Herbaceous plants	Climbers	5*5						Lameywet	Syzygium cordatum	6	6.5	2.5	1	400	33200
SWM	Kericho	Kipkelion East	Kiburgen	Kericho	Moderate disturbance	2	3	Forest	Interrupted	Woody plants	Scrubby plants	Herbaceous plants	Climbers	5*5						Kosisitiet	Rhamnus staddo	9	5.2	4	2	800	33200	5.5, 4.8
SWM	Kericho	Kipkelion East	Kiburgen	Kericho	Moderate disturbance	2	4	Forest	Interrupted	Woody plants	Scrubby plants	Herbaceous plants	Climbers	5*20						Chorwet	Parvetta grandifolia	18	15	3	1	100	33200
SWM	Kericho	Kipkelion East	Kiburgen	Kericho	Moderate disturbance	2	4	Forest	Interrupted	Woody plants	Scrubby plants	Herbaceous plants	Climbers	5*20						Chorwet	Parvetta grandifolia	20	48	12	1	100	33200
SWM	Kericho	Kipkelion East	Kiburgen	Kericho	Moderate disturbance	2	4	Forest	Interrupted	Woody plants	Scrubby plants	Herbaceous plants	Climbers	5*20						Silibwet	Dombeya torrida	21	21	4	1	100	33200
SWM	Kericho	Kipkelion East	Kiburgen	Kericho	Moderate disturbance	2	4	Forest	Interrupted	Woody plants	Scrubby plants	Herbaceous plants	Climbers	5*20						Silibwet	Dombeya torrida	16	10	3	1	100	33200
SWM	Kericho	Kipkelion East	Kiburgen	Kericho	Moderate disturbance	2	4	Forest	Interrupted	Woody plants	Scrubby plants	Herbaceous plants	Climbers	5*20						Silibwet	Dombeya torrida	22	24.6	6	1	100	33200
SWM	Kericho	Kipkelion East	Kiburgen	Kericho	Moderate disturbance	2	4	Forest	Interrupted	Woody plants	Scrubby plants	Herbaceous plants	Climbers	5*20						Cheptarurwaget	Unknown 6	8	13.5	5	1	100	33200
SWM	Kericho	Kipkelion East	Kiburgen	Kericho	Moderate disturbance	2	4	Forest	Interrupted	Woody plants	Scrubby plants	Herbaceous plants	Climbers	5*5						Lameywet	Syzygium cordatum	10	6.2	3	3	1200	33200	8, 5.1, 5.5
SWM	Kericho	Kipkelion East	Kiburgen	Kericho	Moderate disturbance	2	4	Forest	Interrupted	Woody plants	Scrubby plants	Herbaceous plants	Climbers	5*5						kugerwet	Dovyalis macrocalyx	7	5.6	5	2	800	33200	6.7, 4.5
SWM	Kericho	Kipkelion East	Kiburgen	Kericho	Moderate disturbance	2	4	Forest	Interrupted	Woody plants	Scrubby plants	Herbaceous plants	Climbers	5*5						Sabatet	Neoboutonia macrocalyx	8	7	3	1	400	33200
SWM	Kericho	Kipkelion East	Kiburgen	Kericho	Moderate disturbance	2	5	Forest	Interrupted	Woody plants	Scrubby plants	Herbaceous plants	Climbers	5*20						Silibwet	Dombeya torrida	22	32	9	1	100	33200
SWM	Kericho	Kipkelion East	Kiburgen	Kericho	Moderate disturbance	2	5	Forest	Interrupted	Woody plants	Scrubby plants	Herbaceous plants	Climbers	5*20						Silibwet	Dombeya torrida	18	24	6	2	200	33200	30, 18
SWM	Kericho	Kipkelion East	Kiburgen	Kericho	Moderate disturbance	2	5	Forest	Interrupted	Woody plants	Scrubby plants	Herbaceous plants	Climbers	5*20						Tebeswet	Croton macrostachyus	20	13.5	4	1	100	33200
SWM	Kericho	Kipkelion East	Kiburgen	Kericho	Moderate disturbance	2	5	Forest	Interrupted	Woody plants	Scrubby plants	Herbaceous plants	Climbers	5*5						kugerwet	Dovyalis macrocalyx	3	2.5	3	1	400	33200
SWM	Kericho	Kipkelion East	Kiburgen	Kericho	Moderate disturbance	2	5	Forest	Interrupted	Woody plants	Scrubby plants	Herbaceous plants	Climbers	5*5						kugerwet	Dovyalis macrocalyx	7	6.5	4	2	800	33200	7.7, 5.3
SWM	Kericho	Kipkelion East	Kiburgen	Kericho	Moderate disturbance	3	1	Forest	Interrupted	Woody plants	Scrubby plants		Climbers	5*20						Silibwet	Dombeya torrida	27	88.5	14	1	100	33200
SWM	Kericho	Kipkelion East	Kiburgen	Kericho	Moderate disturbance	3	1	Forest	Interrupted	Woody plants	Scrubby plants		Climbers	5*5						Mororta	Allophylus abyssinicus	5	3.3	1	2	800	33200	3.5, 3
SWM	Kericho	Kipkelion East	Kiburgen	Kericho	Moderate disturbance	3	2	Forest	Interrupted	Woody plants	Scrubby plants	Herbaceous plants	Climbers	5*20						Legumeito	Macaranga kilimandscharica	20	12.1	5	2	200	33200	13.3,10.8
SWM	Kericho	Kipkelion East	Kiburgen	Kericho	Moderate disturbance	3	2	Forest	Interrupted	Woody plants	Scrubby plants	Herbaceous plants	Climbers	5*20						Legumeito	Macaranga kilimandscharica	17	16.5	5	1	100	33200
SWM	Kericho	Kipkelion East	Kiburgen	Kericho	Moderate disturbance	3	2	Forest	Interrupted	Woody plants	Scrubby plants	Herbaceous plants	Climbers	5*20						Sabatet	Neoboutonia macrocalyx	15	12	8	1	100	33200
SWM	Kericho	Kipkelion East	Kiburgen	Kericho	Moderate disturbance	3	2	Forest	Interrupted	Woody plants	Scrubby plants	Herbaceous plants	Climbers	5*20						Chorwet	Parvetta grandifolia	18	11.3	7	1	100	33200
SWM	Kericho	Kipkelion East	Kiburgen	Kericho	Moderate disturbance	3	2	Forest	Interrupted	Woody plants	Scrubby plants	Herbaceous plants	Climbers	5*20						Legumeito	Macaranga kilimandscharica	20	17.1	8	1	100	33200
SWM	Kericho	Kipkelion East	Kiburgen	Kericho	Moderate disturbance	3	2	Forest	Interrupted	Woody plants	Scrubby plants	Herbaceous plants	Climbers	5*5						Sabatet	Neoboutonia macrocalyx	2	2.5	1.5	1	400	33200
SWM	Kericho	Kipkelion East	Kiburgen	Kericho	Moderate disturbance	3	2	Forest	Interrupted	Woody plants	Scrubby plants	Herbaceous plants	Climbers	5*5						Sabatet	Neoboutonia macrocalyx	2	2	1	1	400	33200
SWM	Kericho	Kipkelion East	Kiburgen	Kericho	Moderate disturbance	3	2	Forest	Interrupted	Woody plants	Scrubby plants	Herbaceous plants	Climbers	5*5						Sabatet	Neoboutonia macrocalyx	2	1.8	1.5	1	400	33200
SWM	Kericho	Kipkelion East	Kiburgen	Kericho	Moderate disturbance	3	2	Forest	Interrupted	Woody plants	Scrubby plants	Herbaceous plants	Climbers	5*5						Legumeito	Macaranga kilimandscharica	10	6.4	6	3	1200	33200	7, 5.7, 6.6
SWM	Kericho	Kipkelion East	Kiburgen	Kericho	Moderate disturbance	3	3	Forest	Interrupted	Woody plants	Scrubby plants	Herbaceous plants	Climbers	5*20						Legumeito	Macaranga kilimandscharica	5	13.5	5	1	100	33200
SWM	Kericho	Kipkelion East	Kiburgen	Kericho	Moderate disturbance	3	3	Forest	Interrupted	Woody plants	Scrubby plants	Herbaceous plants	Climbers	5*20						Legumeito	Macaranga kilimandscharica	13	11.9	4	1	100	33200
SWM	Kericho	Kipkelion East	Kiburgen	Kericho	Moderate disturbance	3	3	Forest	Interrupted	Woody plants	Scrubby plants	Herbaceous plants	Climbers	5*20						Legumeito	Macaranga kilimandscharica	21	74	14	1	100	33200
SWM	Kericho	Kipkelion East	Kiburgen	Kericho	Moderate disturbance	3	3	Forest	Interrupted	Woody plants	Scrubby plants	Herbaceous plants	Climbers	5*5						Kombeito	Psydrax schimperiana	2.5	3	0.5	1	400	33200
SWM	Kericho	Kipkelion East	Kiburgen	Kericho	Moderate disturbance	3	3	Forest	Interrupted	Woody plants	Scrubby plants	Herbaceous plants	Climbers	5*5						Kombeito	Psydrax schimperiana	6	3.3	4	3	1200	33200	5,2.3,2.6
SWM	Kericho	Kipkelion East	Kiburgen	Kericho	Moderate disturbance	3	4	Forest	Interrupted	Woody plants	Scrubby plants	Herbaceous plants	Climbers	5*20						Chorwet	Parvetta grandifolia	10	13.2	6	4	400	33200	10.5, 12.7, 16.5, 13
SWM	Kericho	Kipkelion East	Kiburgen	Kericho	Moderate disturbance	3	4	Forest	Interrupted	Woody plants	Scrubby plants	Herbaceous plants	Climbers	5*20						Sabatet	Neoboutonia macrocalyx	25	25	3	1	100	33200
SWM	Kericho	Kipkelion East	Kiburgen	Kericho	Moderate disturbance	3	4	Forest	Interrupted	Woody plants	Scrubby plants	Herbaceous plants	Climbers	5*5						Chepchabayet	Casearia battiscombei	8	8.1	0	1	400	33200	Top cut
SWM	Kericho	Kipkelion East	Kiburgen	Kericho	Moderate disturbance	3	4	Forest	Interrupted	Woody plants	Scrubby plants	Herbaceous plants	Climbers	5*5						Nukiat	Dovyalis abyssinica	7.5	4.5	1.5	1	400	33200
SWM	Kericho	Kipkelion East	Kiburgen	Kericho	Moderate disturbance	3	4	Forest	Interrupted	Woody plants	Scrubby plants	Herbaceous plants	Climbers	5*5						kugerwet	Dovyalis macrocalyx	3.5	14.3	2	1	400	33200
SWM	Kericho	Kipkelion East	Kiburgen	Kericho	Moderate disturbance	3	5	Forest	Interrupted	Woody plants	Scrubby plants	Herbaceous plants	Climbers	5*20						Kombeito	Psydrax schimperiana	10	10.4	2	1	100	33200
SWM	Kericho	Kipkelion East	Kiburgen	Kericho	Moderate disturbance	3	5	Forest	Interrupted	Woody plants	Scrubby plants	Herbaceous plants	Climbers	5*20						Legumeito	Macaranga kilimandscharica	18	20.4	5	1	100	33200
SWM	Kericho	Kipkelion East	Kiburgen	Kericho	Moderate disturbance	3	5	Forest	Interrupted	Woody plants	Scrubby plants	Herbaceous plants	Climbers	5*20						Legumeito	Macaranga kilimandscharica	17	14	4	1	100	33200
SWM	Kericho	Kipkelion East	Kiburgen	Kericho	Moderate disturbance	3	5	Forest	Interrupted	Woody plants	Scrubby plants	Herbaceous plants	Climbers	5*5						Kombeito	Psydrax schimperiana	4.5	3.7	0.5	1	400	33200
SWM	Kericho	Kipkelion East	Kiburgen	Kericho	Moderate disturbance	3	5	Forest	Interrupted	Woody plants	Scrubby plants	Herbaceous plants	Climbers	5*5						Cheptarurwaget	Unknown 6	6	4	0	1	400	33200	Top cut
SWM	Kericho	Kipkelion East	Kiburgen	Kericho	Moderate disturbance	3	5	Forest	Interrupted	Woody plants	Scrubby plants	Herbaceous plants	Climbers	5*5						Cheptarurwaget	Unknown 6	4	1.7	1	1	400	33200
SWM	Kericho	Kipkelion East	Kiburgen	Kericho	Moderate disturbance	3	5	Forest	Interrupted	Woody plants	Scrubby plants	Herbaceous plants	Climbers	5*5						Cheptarurwaget	Unknown 6	6	4.9	1.5	1	400	33200
SWM	Kericho	Kipkelion East	Kiburgen	Kericho	Moderate disturbance	3	5	Forest	Interrupted	Woody plants	Scrubby plants	Herbaceous plants	Climbers	5*5						Cheptarurwaget	Unknown 6	3.5	2.3	0.5	1	400	33200
SWM	Kericho	Kipkelion East	Kiburgen	Kericho	Highly disturbed 1	1	1	Open ground	Barely present			Herbaceous plants	Climbers	5*5												0	62000
SWM	Kericho	Kipkelion East	Kiburgen	Kericho	Highly disturbed 1	1	2	Open ground	Barely present			Herbaceous plants	Climbers	5*5												0	62000
SWM	Kericho	Kipkelion East	Kiburgen	Kericho	Highly disturbed 1	1	3	Open ground	Barely present		Scrubby plants	Herbaceous plants	Climbers	5*5						Kubugunet	Morella salicifolia	1.8	1.4	0.3	1	400	62000
SWM	Kericho	Kipkelion East	Kiburgen	Kericho	Highly disturbed 1	1	4	Open ground	Barely present		Scrubby plants	Herbaceous plants	Climbers	5*5						Sewerweriet	Xymalos monospora	1.7	1.1	0.3	4	1600	62000	Coppicing
SWM	Kericho	Kipkelion East	Kiburgen	Kericho	Highly disturbed 1	1	5	Open ground	Barely present			Herbaceous plants	Climbers	5*5												0	62000
SWM	Kericho	Kipkelion East	Kiburgen	Kericho	Highly disturbed 1	2	1	Open ground	Barely present		Scrubby plants	Herbaceous plants	Climbers	5*5												0	62000
SWM	Kericho	Kipkelion East	Kiburgen	Kericho	Highly disturbed 1	2	2	Open ground	Barely present			Herbaceous plants	Climbers	5*5												0	62000
SWM	Kericho	Kipkelion East	Kiburgen	Kericho	Highly disturbed 1	2	3	Open ground	Barely present			Herbaceous plants	Climbers	5*5												0	62000
SWM	Kericho	Kipkelion East	Kiburgen	Kericho	Highly disturbed 1	2	4	Open ground	Barely present			Herbaceous plants	Climbers	5*5												0	62000
SWM	Kericho	Kipkelion East	Kiburgen	Kericho	Highly disturbed 1	2	5	Open ground	Barely present			Herbaceous plants	Climbers	5*5												0	62000
SWM	Kericho	Kipkelion East	Kiburgen	Kericho	Highly disturbed 2	1	1	Scrubland	Barely present		Scrubby plants	Herbaceous plants	Climbers	5*5						kugerwet	Dovyalis macrocalyx	2	2.4	1.5	4	1600	62000	2.7,2.3,2.5,2,2
SWM	Kericho	Kipkelion East	Kiburgen	Kericho	Highly disturbed 2	1	2	Scrubland	Barely present		Scrubby plants	Herbaceous plants	Climbers	5*5						Tebengwet	Vernonia lasiopus	2	2	0.3	2	800	62000	1.9, 2
SWM	Kericho	Kipkelion East	Kiburgen	Kericho	Highly disturbed 2	1	2	Scrubland	Barely present		Scrubby plants	Herbaceous plants	Climbers	5*5							Vernonia sp 1	2	1.5	0.2	2	800	62000	1.5, 1.4
SWM	Kericho	Kipkelion East	Kiburgen	Kericho	Highly disturbed 2	1	3	Scrubland	Barely present	Woody plants	Scrubby plants	Herbaceous plants	Climbers	5*5						Birirkoriet	Hypericum revolutum	8	14.8	4	2	800	62000	18, 11.6
SWM	Kericho	Kipkelion East	Kiburgen	Kericho	Highly disturbed 2	1	3	Scrubland	Barely present	Woody plants	Scrubby plants	Herbaceous plants	Climbers	5*5						Tebengwet	Vernonia lasiopus	2.5	1.8	2	1	400	62000
SWM	Kericho	Kipkelion East	Kiburgen	Kericho	Highly disturbed 2	1	3	Scrubland	Barely present	Woody plants	Scrubby plants	Herbaceous plants	Climbers	5*5						Tebengwet	Vernonia lasiopus	2	2	1	1	400	62000
SWM	Kericho	Kipkelion East	Kiburgen	Kericho	Highly disturbed 2	1	3	Scrubland	Barely present	Woody plants	Scrubby plants	Herbaceous plants	Climbers	5*5						Tebengwet	Vernonia lasiopus	2.5	1.8	2	1	400	62000
SWM	Kericho	Kipkelion East	Kiburgen	Kericho	Highly disturbed 2	1	3	Scrubland	Barely present	Woody plants	Scrubby plants	Herbaceous plants	Climbers	5*5						Tebengwet	Vernonia lasiopus	2	1.5	1.5	1	400	62000
SWM	Kericho	Kipkelion East	Kiburgen	Kericho	Highly disturbed 2	1	3	Scrubland	Barely present	Woody plants	Scrubby plants	Herbaceous plants	Climbers	5*5						kugerwet	Dovyalis macrocalyx	3	1.3	1	1	400	62000
SWM	Kericho	Kipkelion East	Kiburgen	Kericho	Highly disturbed 2	1	4	Scrubland	Barely present		Scrubby plants	Herbaceous plants		5*5						Tebengwet	Vernonia lasiopus	3	2	4	3	1200	62000
SWM	Kericho	Kipkelion East	Kiburgen	Kericho	Highly disturbed 2	1	4	Scrubland	Barely present		Scrubby plants	Herbaceous plants		5*5						Tebengwet	Vernonia lasiopus	5.5	2.7	1	2	800	62000	3.6,1.8
SWM	Kericho	Kipkelion East	Kiburgen	Kericho	Highly disturbed 2	1	4	Scrubland	Barely present		Scrubby plants	Herbaceous plants		5*5						Tebengwet	Vernonia lasiopus	2.5	4.8	1.5	2	800	62000
SWM	Kericho	Kipkelion East	Kiburgen	Kericho	Highly disturbed 2	1	4	Scrubland	Barely present		Scrubby plants	Herbaceous plants		5*5						Singorwet	Clerodendrum johnstonii	4	1.5	3.5	3	1200	62000
SWM	Kericho	Kipkelion East	Kiburgen	Kericho	Highly disturbed 2	1	4	Scrubland	Barely present		Scrubby plants	Herbaceous plants		5*5						Kosisitiet	Rhamnus staddo	4	3.3	5	10	4000	62000
SWM	Kericho	Kipkelion East	Kiburgen	Kericho	Highly disturbed 2	1	4	Scrubland	Barely present		Scrubby plants	Herbaceous plants		5*5						Singorwet	Clerodendrum johnstonii	3	2.5	2	3	1200	62000
SWM	Kericho	Kipkelion East	Kiburgen	Kericho	Highly disturbed 2	1	5	Scrubland	Barely present			Herbaceous plants		5*5												0	62000
SWM	Kericho	Kipkelion East	Kiburgen	Kericho	Highly disturbed 2	2	1	Scrubland	Barely present		Scrubby plants	Herbaceous plants		5*5						Singorwet	Clerodendrum johnstonii	2.5	1.8	3	4	1600	62000
SWM	Kericho	Kipkelion East	Kiburgen	Kericho	Highly disturbed 2	2	1	Scrubland	Barely present		Scrubby plants	Herbaceous plants		5*5						kurbanyat	Clutia abyssinica	4	2.4	2.5	4	1600	62000
SWM	Kericho	Kipkelion East	Kiburgen	Kericho	Highly disturbed 2	2	1	Scrubland	Barely present		Scrubby plants	Herbaceous plants		5*5						kugerwet	Dovyalis macrocalyx	2	2	1	1	400	62000
SWM	Kericho	Kipkelion East	Kiburgen	Kericho	Highly disturbed 2	2	1	Scrubland	Barely present		Scrubby plants	Herbaceous plants		5*5						kugerwet	Dovyalis macrocalyx	2.5	2.3	0.5	2	800	62000
SWM	Kericho	Kipkelion East	Kiburgen	Kericho	Highly disturbed 2	2	1	Scrubland	Barely present		Scrubby plants	Herbaceous plants		5*5						kugerwet	Dovyalis macrocalyx	2	1.5	0.5	2	800	62000
SWM	Kericho	Kipkelion East	Kiburgen	Kericho	Highly disturbed 2	2	1	Scrubland	Barely present		Scrubby plants	Herbaceous plants		5*5						kugerwet	Dovyalis macrocalyx	2.5	1.4	1	4	1600	62000
SWM	Kericho	Kipkelion East	Kiburgen	Kericho	Highly disturbed 2	2	1	Scrubland	Barely present		Scrubby plants	Herbaceous plants		5*5						Kosisitiet	Rhamnus staddo	2	2	1	1	400	62000
SWM	Kericho	Kipkelion East	Kiburgen	Kericho	Highly disturbed 2	2	2	Scrubland	Barely present	Woody plants	Scrubby plants	Herbaceous plants		5*5							Vernonia sp 1	2	1	0.2	1	400	62000
SWM	Kericho	Kipkelion East	Kiburgen	Kericho	Highly disturbed 2	2	2	Scrubland	Barely present	Woody plants	Scrubby plants	Herbaceous plants		5*5						kurbanyat	Clutia abyssinica	2.5	1.1	1	3	1200	62000
SWM	Kericho	Kipkelion East	Kiburgen	Kericho	Highly disturbed 2	2	2	Scrubland	Barely present	Woody plants	Scrubby plants	Herbaceous plants		5*5						kurbanyat	Clutia abyssinica	2	1.5	2	1	400	62000
SWM	Kericho	Kipkelion East	Kiburgen	Kericho	Highly disturbed 2	2	2	Scrubland	Barely present	Woody plants	Scrubby plants	Herbaceous plants		5*5						kurbanyat	Clutia abyssinica	2	6.5	2.1	1	400	62000
SWM	Kericho	Kipkelion East	Kiburgen	Kericho	Highly disturbed 2	2	2	Scrubland	Barely present	Woody plants	Scrubby plants	Herbaceous plants		5*5						kugerwet	Dovyalis macrocalyx	4	6.5	3	1	400	62000
SWM	Kericho	Kipkelion East	Kiburgen	Kericho	Highly disturbed 2	2	2	Scrubland	Barely present	Woody plants	Scrubby plants	Herbaceous plants		5*5						kugerwet	Dovyalis macrocalyx	2	5.1	4	1	400	62000
SWM	Kericho	Kipkelion East	Kiburgen	Kericho	Highly disturbed 2	2	2	Scrubland	Barely present	Woody plants	Scrubby plants	Herbaceous plants		5*5						Kosisitiet	Rhamnus staddo	1	1.6	2	4	1600	62000
SWM	Kericho	Kipkelion East	Kiburgen	Kericho	Highly disturbed 2	2	2	Scrubland	Barely present	Woody plants	Scrubby plants	Herbaceous plants		5*5						Kosisitiet	Rhamnus staddo	2	3.3	2	1	400	62000
SWM	Kericho	Kipkelion East	Kiburgen	Kericho	Highly disturbed 2	2	2	Scrubland	Barely present	Woody plants	Scrubby plants	Herbaceous plants		5*5						kugerwet	Dovyalis macrocalyx	4	3.7	3	3	1200	62000
SWM	Kericho	Kipkelion East	Kiburgen	Kericho	Highly disturbed 2	2	2	Scrubland	Barely present	Woody plants	Scrubby plants	Herbaceous plants		5*5						kugerwet	Dovyalis macrocalyx	3	3	2	1	400	62000
SWM	Kericho	Kipkelion East	Kiburgen	Kericho	Highly disturbed 2	2	2	Scrubland	Barely present	Woody plants	Scrubby plants	Herbaceous plants		5*5						kugerwet	Dovyalis macrocalyx	2.5	3.1	1.5	2	800	62000	3, 3.2
SWM	Kericho	Kipkelion East	Kiburgen	Kericho	Highly disturbed 2	2	3	Scrubland	Barely present		Scrubby plants	Herbaceous plants		5*5							Vernonia sp 1	2.5	1.4	0.5	2	800	62000	1.5,1.3
SWM	Kericho	Kipkelion East	Kiburgen	Kericho	Highly disturbed 2	2	3	Scrubland	Barely present		Scrubby plants	Herbaceous plants		5*5						Tebengwet	Vernonia lasiopus	2.5	1.8	1	1	400	62000
SWM	Kericho	Kipkelion East	Kiburgen	Kericho	Highly disturbed 2	2	3	Scrubland	Barely present		Scrubby plants	Herbaceous plants		5*5						kurbanyat	Clutia abyssinica	5.5	2.4	1.5	2	800	62000	2.6, 2.3
SWM	Kericho	Kipkelion East	Kiburgen	Kericho	Highly disturbed 2	2	3	Scrubland	Barely present		Scrubby plants	Herbaceous plants		5*5						kurbanyat	Clutia abyssinica	4.5	3	0.5	1	400	62000
SWM	Kericho	Kipkelion East	Kiburgen	Kericho	Highly disturbed 2	2	3	Scrubland	Barely present		Scrubby plants	Herbaceous plants		5*5						kugerwet	Dovyalis macrocalyx	3.5	4.3	1	2	800	62000	3.1,5.5
SWM	Kericho	Kipkelion East	Kiburgen	Kericho	Highly disturbed 2	2	4	Scrubland	Barely present		Scrubby plants	Herbaceous plants		5*5						Tebengwet	Vernonia lasiopus	2.5	1.8	2	3	1200	62000
SWM	Kericho	Kipkelion East	Kiburgen	Kericho	Highly disturbed 2	2	4	Scrubland	Barely present		Scrubby plants	Herbaceous plants		5*5						Tebengwet	Vernonia lasiopus	2	1.7	1	2	800	62000
SWM	Kericho	Kipkelion East	Kiburgen	Kericho	Highly disturbed 2	2	4	Scrubland	Barely present		Scrubby plants	Herbaceous plants		5*5							Vernonia sp 1	2	1.4	0.5	1	400	62000
SWM	Kericho	Kipkelion East	Kiburgen	Kericho	Highly disturbed 2	2	5	Scrubland	Barely present		Scrubby plants	Herbaceous plants		5*5						kugerwet	Dovyalis macrocalyx	5	5.8	4	9	3600	62000
SWM	Kericho	Kipkelion East	Kiburgen	Kericho	Highly disturbed 2	2	5	Scrubland	Barely present		Scrubby plants	Herbaceous plants		5*5						kurbanyat	Clutia abyssinica	2.5	2.5	2	2	800	62000
SWM	Kericho	Kipkelion East	Kiburgen	Kericho	Highly disturbed 2	2	5	Scrubland	Barely present		Scrubby plants	Herbaceous plants		5*5						Tebengwet	Vernonia lasiopus	3	2.5	0.5	1	400	62000
SWM	Kericho	Kipkelion East	Kiburgen	Kericho	Highly disturbed 2	2	5	Scrubland	Barely present		Scrubby plants	Herbaceous plants		5*5						Tebengwet	Vernonia lasiopus	2	1.9	1	2	800	62000	2,1.8
SWM	Kericho	Kipkelion East	Kiburgen	Kericho	Highly disturbed 2	3	1	Scrubland	Barely present		Scrubby plants	Herbaceous plants		5*5						Tebengwet	Vernonia lasiopus	2	4	1.5	1	400	62000
SWM	Kericho	Kipkelion East	Kiburgen	Kericho	Highly disturbed 2	3	1	Scrubland	Barely present		Scrubby plants	Herbaceous plants		5*5						kurbanyat	Clutia abyssinica	2	4	2	1	400	62000
SWM	Kericho	Kipkelion East	Kiburgen	Kericho	Highly disturbed 2	3	1	Scrubland	Barely present		Scrubby plants	Herbaceous plants		5*5						Tebengwet	Vernonia lasiopus	3	2.6	1	2	800	62000	3.2.1
SWM	Kericho	Kipkelion East	Kiburgen	Kericho	Highly disturbed 2	3	1	Scrubland	Barely present		Scrubby plants	Herbaceous plants		5*5						kurbanyat	Clutia abyssinica	3	2.8	1.5	2	800	62000	2.3,3.2
SWM	Kericho	Kipkelion East	Kiburgen	Kericho	Highly disturbed 2	3	1	Scrubland	Barely present		Scrubby plants	Herbaceous plants		5*5						kurbanyat	Clutia abyssinica	2	1.5	1.5	5	2000	62000
SWM	Kericho	Kipkelion East	Kiburgen	Kericho	Highly disturbed 2	3	1	Scrubland	Barely present		Scrubby plants	Herbaceous plants		5*5						kurbanyat	Clutia abyssinica	2	1.6	0.5	1	400	62000
SWM	Kericho	Kipkelion East	Kiburgen	Kericho	Highly disturbed 2	3	1	Scrubland	Barely present		Scrubby plants	Herbaceous plants		5*5						Kosisitiet	Rhamnus staddo	3.5	2.8	0.5	2	800	62000	3.5,2
SWM	Kericho	Kipkelion East	Kiburgen	Kericho	Highly disturbed 2	3	1	Scrubland	Barely present		Scrubby plants	Herbaceous plants		5*5						Tebengwet	Vernonia lasiopus	2.5	1.6	3	1	400	62000
SWM	Kericho	Kipkelion East	Kiburgen	Kericho	Highly disturbed 2	3	1	Scrubland	Barely present		Scrubby plants	Herbaceous plants		5*5						Kosisitiet	Rhamnus staddo	3	1.5	0.5	4	1600	62000
SWM	Kericho	Kipkelion East	Kiburgen	Kericho	Highly disturbed 2	3	1	Scrubland	Barely present		Scrubby plants	Herbaceous plants		5*5						Tebengwet	Vernonia lasiopus	3	1.9	2	1	400	62000
SWM	Kericho	Kipkelion East	Kiburgen	Kericho	Highly disturbed 2	3	1	Scrubland	Barely present		Scrubby plants	Herbaceous plants		5*5						Kosisitiet	Rhamnus staddo	3	3	2	3	1200	62000
SWM	Kericho	Kipkelion East	Kiburgen	Kericho	Highly disturbed 2	3	2	Scrubland	Barely present		Scrubby plants	Herbaceous plants		5*5						Sabatet	Neoboutonia macrocalyx	2	1.5	0.5	1	400	62000
SWM	Kericho	Kipkelion East	Kiburgen	Kericho	Highly disturbed 2	3	2	Scrubland	Barely present		Scrubby plants	Herbaceous plants		5*5						kugerwet	Dovyalis macrocalyx	3	2.8	2	3	1200	62000	4.3,2.1,2.1
SWM	Kericho	Kipkelion East	Kiburgen	Kericho	Highly disturbed 2	3	2	Scrubland	Barely present		Scrubby plants	Herbaceous plants		5*5						Kosisitiet	Rhamnus staddo	2	3	1.5	4	1600	62000	2.8,2,3,4
SWM	Kericho	Kipkelion East	Kiburgen	Kericho	Highly disturbed 2	3	2	Scrubland	Barely present		Scrubby plants	Herbaceous plants		5*5						Kosisitiet	Rhamnus staddo	3	2.4	1.5	1	400	62000
SWM	Kericho	Kipkelion East	Kiburgen	Kericho	Highly disturbed 2	3	2	Scrubland	Barely present		Scrubby plants	Herbaceous plants		5*5						Tebengwet	Vernonia lasiopus	5.5	2.5	3	2	800	62000	2.5,2.4
SWM	Kericho	Kipkelion East	Kiburgen	Kericho	Highly disturbed 2	3	3	Scrubland	Barely present		Scrubby plants	Herbaceous plants		5*5						Tebengwet	Vernonia lasiopus	4.5	2	3	10	4000	62000
SWM	Kericho	Kipkelion East	Kiburgen	Kericho	Highly disturbed 2	3	3	Scrubland	Barely present		Scrubby plants	Herbaceous plants		5*5						kurbanyat	Clutia abyssinica	2.5	1.3	2	3	1200	62000

## Sheet: Sheet2
Orchid_species	Tree_species_scientific	Average of Tree_height	Average of No_clumps	Average of Clump _ height 1	Average of Clump _ height 2	Average of Clump _ height 3	Average of Clump _ height 4	Average of Clump _ height 5	Average of Clump _ height 6	Average of Clump _ height 7	Average of Clump _ height 8	Average of Clump _ height 9	Average of Clump _ height 10	Average of Clump _ height 11	Average of Clump _ height 12	Average of Clump _ height 13
Aerangis sp	Macaranga kilimandscharica	26	1	20
Aerangis sp	Neoboutonia macrocalyx	13	3	8
Aerangis sp	Parvetta grandifolia	15	2	10.5	4.5	5
Bulbophyllum sp	Neoboutonia macrocalyx	25	1	18
Bulbophyllum sp	Podocarpus sp	26	2	7	7
Bulbophyllum sp	Tabernaemontana stapfiana	19	3	6.75	6.66667	3.5	4	3
Bulbophyllum sp	Unknown 1	7	1	2
Chamaeangis sp	Albizia gummifera	34	1	25
Chamaeangis sp	Macaranga kilimandscharica	26	5	6	7	10	15	20
Chamaeangis sp	Syzygium guineense	34	3	25	25	25
polystachya confusa	Albizia gummifera	40	1	15
polystachya confusa	Dovyalis macrocalyx	6.6	3.8	2.4	3.625	3.5	3.5	4
polystachya confusa	Macaranga kilimandscharica	19.3333	1	5.33333
polystachya confusa	Neoboutonia macrocalyx	24.1667	5.16667	9.83333	7.66667	7.83333	1.75	1.75	3.5	4.25	4.25	4.75	5.25	8.5	9	13
polystachya confusa	Parvetta grandifolia	16.6667	2.66667	6.66667	4.25	4	5	7
polystachya confusa	Schefflera abyssinica	18	2	10	13
polystachya confusa	Syzygium guineense	34	1	18
polystachya confusa	Tabernaemontana stapfiana	18.6667	4	4.66667	6.5	7.75	10.25	5.25	5.5
polystachya confusa	Unknown 1	16	1	7
Tridactyle sp	Albizia gummifera	34	1	25
Tridactyle sp	Macaranga kilimandscharica	28	1	15
Tridactyle sp	Syzygium guineense	34	1	25
Tridactyle sp	Unknown 1	17	1	5
(blank)	Acacia lahai	6.2
(blank)	Albizia gummifera	3.5
(blank)	Allophylus abyssinicus	5
(blank)	Aningeria sp	14
(blank)	Casearia battiscombei	16
(blank)	Cassipourea malosana	3
(blank)	Clematis brachiata	5.83333
(blank)	Clerodendrum johnstonii	3.16667
(blank)	Clutia abyssinica	2.875
(blank)	Croton macrostachyus	25.5
(blank)	Dombeya torrida	19.1667
(blank)	Dovyalis abyssinica	6
(blank)	Dovyalis macrocalyx	4.74138
(blank)	Ekebergia capensis	3.5
(blank)	Hypericum revolutum	12.5
(blank)	Macaranga kilimandscharica	18.1071
(blank)	Morella salicifolia	3.9
(blank)	Neoboutonia macrocalyx	14.4545
(blank)	Olea capensis ssp.africana	14
(blank)	Parvetta grandifolia	14.6667
(blank)	Podocarpus sp	21
(blank)	Polyscias fulva	24
(blank)	Psydrax schimperiana	9.325
(blank)	Rhamnus staddo	3.25
(blank)	Sansevieria sp.	5
(blank)	Strombosia sp	10
(blank)	Syzygium cordatum	11.4286
(blank)	Tabernaemontana stapfiana	14.5
(blank)	Unknown 1	10.5
(blank)	Unknown 2	5.77273
(blank)	Unknown 3	4
(blank)	Unknown 4	4.75
(blank)	Unknown 5	9
(blank)	Unknown 6	5.5
(blank)	Vernonia lasiopus	2.86842
(blank)	Vernonia sp 1	2.125
(blank)	Xymalos monospora	4.55
(blank)	(blank)
Grand Total		11.7764	2.69767	9.72093	7.13158	7.17857	5.68182	6	4.16667	4.25	4.25	4.75	5.25	8.5	9	13

## Sheet: Sheet1
Sub_block	Transect	Plot_No	Vegetation_type	Tree_cover_type	Lifeform 1	Lifeform 2	Lifeform 3	Lifeform 4	Plot_size	Orchid_species	Age	No_clumps	Orchids per ha	Orchids total	Tree_species_local	Tree_species_scientific	Tree_height	DBH(cm)	Crown_diameter(m)	No. _stems	Stems per ha	Stems total	Clump _ height 1	Clump _ height 2	Clump _ height 3	Clump _ height 4	Clump _ height 5	Clump _ height 6	Clump _ height 7	Clump _ height 8	Clump _ height 9	Clump _ height 10	Clump _ height 11	Clump _ height 12	Clump _ height 13
Intact	1	1	Forest	Continous	Woody plants	Scrubby plants	Herbaceous plants	Climbers	5*20	polystachya confusa	A	6	600	7800	Rerendet	Tabernaemontana stapfiana	15	27.2	6	1	100	34600	4	5	5.5	5.5	5.5	5.5
Intact	1	2	Forest	Continous	Woody plants	Scrubby plants	Herbaceous plants	Climbers	5*20	polystachya confusa	A	1	100	7800	Seet	Albizia gummifera	40	57.5	11	1	100	34600	15
Intact	1	2	Forest	Continous	Woody plants	Scrubby plants	Herbaceous plants	Climbers	5*20	polystachya confusa	A	1	100	7800	Legumeito	Macaranga kilimandscharica	26	55.6	8	1	100	34600	6
Intact	1	2	Forest	Continous	Woody plants	Scrubby plants	Herbaceous plants	Climbers	5*20	Chamaeangis sp	A	5	500	7800	Legumeito	Macaranga kilimandscharica	26	55.6	8	1	100	34600	6	7	10	15	20
Intact	1	3	Forest	Continous	Woody plants	Scrubby plants	Herbaceous plants	Climbers	5*20	Bulbophyllum sp	A	2	200	7800	Saptet	Podocarpus sp	26	24.5	10	1	100	34600	7	7
Intact	1	4	Forest	Continous	Woody plants	Scrubby plants	Herbaceous plants	Climbers	5*20	polystachya confusa	A	5	500	7800	Rerendet	Tabernaemontana stapfiana	24	63.5	14	1	100	34600	6	8	10	15	5
Intact	1	4	Forest	Continous	Woody plants	Scrubby plants	Herbaceous plants	Climbers	5*20	polystachya confusa	A	1	100	7800	Chepkwombionet	Unknown 1	16	17	16	2	200	34600	7
Intact	1	4	Forest	Continous	Woody plants	Scrubby plants	Herbaceous plants	Climbers	5*20	polystachya confusa	A	1	100	7800	Lemeiywet	Syzygium guineense	34	70	16	1	100	34600	18
Intact	1	4	Forest	Continous	Woody plants	Scrubby plants	Herbaceous plants	Climbers	5*20	Chamaeangis sp	A	3	300	7800	Lemeiywet	Syzygium guineense	34	70	16	1	100	34600	25	25	25
Intact	1	4	Forest	Continous	Woody plants	Scrubby plants	Herbaceous plants	Climbers	5*20	Tridactyle sp	A	1	100	7800	Lemeiywet	Syzygium guineense	34	70	16	1	100	34600	25
Intact	1	5	Forest	Continous	Woody plants	Scrubby plants	Herbaceous plants	Climbers	5*20	polystachya confusa	A	2	200	7800	Ewat	Schefflera abyssinica	18	43.5	12	1	100	34600	10	13
Intact	1	5	Forest	Continous	Woody plants	Scrubby plants	Herbaceous plants	Climbers	5*20	Bulbophyllum sp	A	1	100	7800	Rerendet	Tabernaemontana stapfiana	17	49	18	1	100	34600	15
Intact	1	5	Forest	Continous	Woody plants	Scrubby plants	Herbaceous plants	Climbers	5*20	polystachya confusa	A	1	100	7800	Rerendet	Tabernaemontana stapfiana	17	49	18	1	100	34600	4
Intact	2	1	Forest	Continous	Woody plants	Scrubby plants	Herbaceous plants	Climbers	5*20	Bulbophyllum sp	A	4	400	7800	Rerendet	Tabernaemontana stapfiana	23	26.8	12	1	100	34600	3	4	4	5
Intact	2	2	Forest	Continous	Woody plants	Scrubby plants	Herbaceous plants	Climbers	5*20	Tridactyle sp	A	1	100	7800	Chepkwombionet	Unknown 1	17	35.6	12	1	100	34600	5
Intact	2	3	Forest	Continous	Woody plants	Scrubby plants	Herbaceous plants	Climbers	5*20	Bulbophyllum sp	A	1	100	7800	Sabatet	Neoboutonia macrocalyx	25	20.9	10	1	100	34600	21
Intact	2	3	Forest	Continous	Woody plants	Scrubby plants	Herbaceous plants	Climbers	5*20	Bulbophyllum sp	J	2	200	7800	Rerendet	Tabernaemontana stapfiana	18	20	7	1	100	34600	6	10
Intact	2	3	Forest	Continous	Woody plants	Scrubby plants	Herbaceous plants	Climbers	5*20	Bulbophyllum sp	A	1	100	7800	Sabatet	Neoboutonia macrocalyx	25	27.8	11	1	100	34600	15
Intact	2	4	Forest	Continous	Woody plants	Scrubby plants	Herbaceous plants	Climbers	5*20	Polystachya confusa	A/J	13	1300	7800	Sabatet	Neoboutonia macrocalyx	25	30.6	12	1	100	34600	1	1	1	1	1	4	5	5	6	7	9	10	13
Intact	2	4	Forest	Continous	Woody plants	Scrubby plants	Herbaceous plants	Climbers	5*20	Polystachya confusa	A/J	12	1200	7800	Sabatet	Neoboutonia macrocalyx	22	21	8	1	100	34600	1	2	2.5	2.5	2.5	3	3.5	3.5	3.5	3.5	8	8
Intact	2	4	Forest	Continous	Woody plants	Scrubby plants	Herbaceous plants	Climbers	5*20	Bulbophyllum sp	J	1	100	7800	Chepkwombionet	Unknown 1	7	38.4	11	1	100	34600	2
Intact	2	5	Forest	Continous	Woody plants	Scrubby plants	Herbaceous plants	Climbers	5*20	Tridactyle sp	A	1	100	7800	Legumeito	Macaranga kilimandscharica	28	35.5	13	1	100	34600	15
Intact	2	5	Forest	Continous	Woody plants	Scrubby plants	Herbaceous plants	Climbers	5*20	polystachya confusa	A	1	100	7800	Sabatet	Neoboutonia macrocalyx	34	22	10	1	100	34600	23
Intact	3	1	Forest	Continous	Woody plants	Scrubby plants	Herbaceous plants	Climbers	5*20	Bulbophyllum sp	A/J	5	500	7800	Rerendet	Tabernaemontana stapfiana	18	38.8	12	1	100	34600	3	6	3	3	3
Intact	3	1	Forest	Continous	Woody plants	Scrubby plants	Herbaceous plants	Climbers	5*20	polystachya confusa	A	3	300	7800	Sabatet	Neoboutonia macrocalyx	25	80	16	1	100	34600	18	20	20
Intact	3	2	Forest	Continous	Woody plants	Scrubby plants	Herbaceous plants	Climbers	5*20	Chamaeangis sp	A	1	100	7800	Seet	Albizia gummifera	34	80	16	1	100	34600	25
Intact	3	2	Forest	Continous	Woody plants	Scrubby plants	Herbaceous plants	Climbers	5*20	Tridactyle sp	A	1	100	7800	Seet	Albizia gummifera	34	80			0	34600	25
Intact	3	4	Forest	Continous	Woody plants	Scrubby plants	Herbaceous plants	Climbers	5*20	Aerangis sp	A	1	100	7800	Legumeito	Macaranga kilimandscharica	26	94.5	17	1	100	34600	20
Moderate disturbance	1	1	Forest	Interrupted	Woody plants	Scrubby plants	Herbaceous plants	Climbers	5*20	polystachya confusa	A	6	600	3800	Kugerwet	Dovyalis macrocalyx	8	12	11	7	700	33200	3	4
Moderate disturbance	1	1	Forest	Interrupted	Woody plants	Scrubby plants	Herbaceous plants	Climbers	5*20	polystachya confusa	A	1	100	3800	Kugerwet	Dovyalis macrocalyx	5	6.5	2.5	1	100	33200	1
Moderate disturbance	1	2	Forest	Interrupted	Woody plants	Scrubby plants	Herbaceous plants	Climbers	5*20	Aerangis sp	A	3	300	3800	Chorwet	Parvetta grandifolia	7	39.2	6	1	100	33200	3	4.5	5
Moderate disturbance	1	2	Forest	Interrupted	Woody plants	Scrubby plants	Herbaceous plants	Climbers	5*20	polystachya confusa	A	2	200	3800	Chorwet	Parvetta grandifolia	7	39.2	6	1	100	33200	5	5
Moderate disturbance	1	4	Forest	Interrupted	Woody plants	Scrubby plants		Climbers	5*20	polystachya confusa	A	4	400	3800	Kugerwet	Dovyalis macrocalyx	6	21	9	1	100	33200	2.5	4	4	4
Moderate disturbance	1	4	Forest	Interrupted	Woody plants	Scrubby plants		Climbers	5*20	polystachya confusa	A	4	400	3800	Kugerwet	Dovyalis macrocalyx	6	12.4	8	2	200	33200	3	4	4	4	4
Moderate disturbance	1	5	Forest	Interrupted	Woody plants	Scrubby plants	Herbaceous plants	Climbers	5*20	polystachya confusa	A/J	4	400	3800	Kugerwet	Dovyalis macrocalyx	8	10.4	7	1	100	33200	2.5	2.5	2.5	2.5
Moderate disturbance	1	5	Forest	Interrupted	Woody plants	Scrubby plants	Herbaceous plants	Climbers	5*20	polystachya confusa	A/J	5	500	3800	Chorwet	Parvetta grandifolia	22	39.5	8	1	100	33200	3	3.5	4	5	7
Moderate disturbance	2	5	Forest	Interrupted	Woody plants	Scrubby plants	Herbaceous plants	Climbers	5*20	Aerangis sp	A/J	3	300	3800	Sabatet	Neoboutonia macrocalyx	13	32.5	7	1	100	33200	8
Moderate disturbance	2	5	Forest	Interrupted	Woody plants	Scrubby plants	Herbaceous plants	Climbers	5*20	polystachya confusa	A	1	100	3800	Sabatet	Neoboutonia macrocalyx	13	32.5	7	1	100	33200	8
Moderate disturbance	3	1	Forest	Interrupted	Woody plants	Scrubby plants		Climbers	5*20	polystachya confusa	A	1	100	3800	Chorwet	Parvetta grandifolia	21	29.1	12	2	200	33200	12
Moderate disturbance	3	2	Forest	Interrupted	Woody plants	Scrubby plants	Herbaceous plants	Climbers	5*20	polystachya confusa	A	1	100	3800	Legumeito	Macaranga kilimandscharica	14	18.5	6	1	100	33200	6
Moderate disturbance	3	2	Forest	Interrupted	Woody plants	Scrubby plants	Herbaceous plants	Climbers	5*20	polystachya confusa	J	1	100	3800	Legumeito	Macaranga kilimandscharica	18	16	5	1	100	33200	4
Moderate disturbance	3	4	Forest	Interrupted	Woody plants	Scrubby plants	Herbaceous plants	Climbers	5*20	polystachya confusa	A	1	100	3800	Sabatet	Neoboutonia macrocalyx	26	40	7	1	100	33200	8
Moderate disturbance	3	5	Forest	Interrupted	Woody plants	Scrubby plants	Herbaceous plants	Climbers	5*20	Aerangis sp	A	1	100	3800	Chorwet	Parvetta grandifolia	23	43.8	14	2	200	33200	18
Highly disturbed 1	1	1	Open ground	Barely present			Herbaceous plants		5*5												0	62000
Highly disturbed 1	1	2	Open ground	Barely present			Herbaceous plants		5*5												0	62000
Highly disturbed 1	1	3	Open ground	Barely present		Scrubby plants	Herbaceous plants		5*5												0	62000
Highly disturbed 1	1	4	Open ground	Barely present		Scrubby plants	Herbaceous plants		5*5												0	62000
Highly disturbed 1	1	5	Open ground	Barely present			Herbaceous plants		5*5												0	62000
Highly disturbed 1	2	1	Open ground	Barely present		Scrubby plants	Herbaceous plants		5*5												0	62000
Highly disturbed 1	2	2	Open ground	Barely present			Herbaceous plants		5*5												0	62000
Highly disturbed 1	2	3	Open ground	Barely present			Herbaceous plants		5*5												0	62000
Highly disturbed 1	2	4	Open ground	Barely present			Herbaceous plants		5*5												0	62000
Highly disturbed 1	2	5	Open ground	Barely present			Herbaceous plants		5*5												0	62000
Highly disturbed 2	1	1	Scrubland	Barely present		Scrubby plants	Herbaceous plants		5*5												0	62000
Highly disturbed 2	1	2	Scrubland	Barely present		Scrubby plants	Herbaceous plants		5*5												0	62000
Highly disturbed 2	1	3	Scrubland	Barely present	Woody plants	Scrubby plants	Herbaceous plants		5*5												0	62000
Highly disturbed 2	1	4	Scrubland	Barely present		Scrubby plants	Herbaceous plants		5*5												0	62000
Highly disturbed 2	1	5	Scrubland	Barely present			Herbaceous plants		5*5												0	62000
Highly disturbed 2	2	1	Scrubland	Barely present		Scrubby plants	Herbaceous plants		5*5												0	62000
Highly disturbed 2	2	2	Scrubland	Barely present	Woody plants	Scrubby plants	Herbaceous plants		5*5												0	62000
Highly disturbed 2	2	3	Scrubland	Barely present		Scrubby plants	Herbaceous plants		5*5												0	62000
Highly disturbed 2	2	4	Scrubland	Barely present		Scrubby plants	Herbaceous plants		5*5												0	62000
Highly disturbed 2	2	5	Scrubland	Barely present		Scrubby plants	Herbaceous plants		5*5												0	62000
Highly disturbed 2	3	1	Scrubland	Barely present		Scrubby plants	Herbaceous plants		5*5												0	62000
Highly disturbed 2	3	2	Scrubland	Barely present		Scrubby plants	Herbaceous plants		5*5												0	62000
Highly disturbed 2	3	3	Scrubland	Barely present		Scrubby plants	Herbaceous plants		5*5												0	62000
Highly disturbed 2	3	4	Open ground	Barely present			Herbaceous plants		5*5												0	62000
Highly disturbed 2	3	5	Open ground	Barely present			Herbaceous plants		5*5												0	62000
Intact	1	1	Forest	Continous	Woody plants	Scrubby plants	Herbaceous plants	Climbers	5*20						Legumeito	Macaranga kilimandscharica	19	22.7	3	1	100	34600
Intact	1	1	Forest	Continous	Woody plants	Scrubby plants	Herbaceous plants	Climbers	5*5						Konetet	Unknown 2	4.5	5	1	1	400	34600
Intact	1	1	Forest	Continous	Woody plants	Scrubby plants	Herbaceous plants	Climbers	5*5						Konetet	Unknown 2	6	3.8	1.5	2	800	34600
Intact	1	1	Forest	Continous	Woody plants	Scrubby plants	Herbaceous plants	Climbers	5*5						Konetet	Unknown 2	4	4	0.5	1	400	34600
Intact	1	1	Forest	Continous	Woody plants	Scrubby plants	Herbaceous plants	Climbers	5*5						Konetet	Unknown 2	5.5	3.7	2.5	2	800	34600
Intact	1	1	Forest	Continous	Woody plants	Scrubby plants	Herbaceous plants	Climbers	5*5						Tangoito	Unknown 3	4	3.6	1.5	1	400	34600
Intact	1	1	Forest	Continous	Woody plants	Scrubby plants	Herbaceous plants	Climbers	5*5						Lebekwet	Sansevieria sp.	5	6.4	1	1	400	34600
Intact	1	1	Forest	Continous	Woody plants	Scrubby plants	Herbaceous plants	Climbers	5*5						Kutungwet	Clematis brachiata	6	3.3	1.5	1	400	34600
Intact	1	2	Forest	Continous	Woody plants	Scrubby plants	Herbaceous plants	Climbers	5*20												0	34600
Intact	1	2	Forest	Continous	Woody plants	Scrubby plants	Herbaceous plants	Climbers	5*5						Sewerweriet	Xymalos monospora	6	4.5	1.5	1	400	34600
Intact	1	2	Forest	Continous	Woody plants	Scrubby plants	Herbaceous plants	Climbers	5*5						Konetet	Unknown 2	6	3	2	2	800	34600
Intact	1	2	Forest	Continous	Woody plants	Scrubby plants	Herbaceous plants	Climbers	5*5						Kombeito	Psydrax schimperiana	7.5	9	2.5	1	400	34600
Intact	1	3	Forest	Continous	Woody plants	Scrubby plants	Herbaceous plants	Climbers	5*20						Masaita	Olea capensis ssp.africana	26	25.5	10	1	100	34600
Intact	1	3	Forest	Continous	Woody plants	Scrubby plants	Herbaceous plants	Climbers	5*20						Chepkwambionet	Unknown 1	16	15	3	1	100	34600
Intact	1	3	Forest	Continous	Woody plants	Scrubby plants	Herbaceous plants	Climbers	5*20						Saptet	Podocarpus sp	28	25.4	13	1	100	34600
Intact	1	3	Forest	Continous	Woody plants	Scrubby plants	Herbaceous plants	Climbers	5*20						Sewerweriet	Xymalos monospora	6	23	0	1	100	34600
Intact	1	3	Forest	Continous	Woody plants	Scrubby plants	Herbaceous plants	Climbers	5*20						Aonet	Polyscias fulva	24	21	8	1	100	34600
Intact	1	3	Forest	Continous	Woody plants	Scrubby plants	Herbaceous plants	Climbers	5*20						Chepkoibet	Aningeria sp	14	13.2	6	1	100	34600
Intact	1	3	Forest	Continous	Woody plants	Scrubby plants	Herbaceous plants	Climbers	5*20						Legumeito	Macaranga kilimandscharica	23	20.1	8	1	100	34600
Intact	1	3	Forest	Continous	Woody plants	Scrubby plants	Herbaceous plants	Climbers	5*5						Sewerweriet	Xymalos monospora	4.5	5.3	3	1	400	34600
Intact	1	4	Forest	Continous	Woody plants	Scrubby plants	Herbaceous plants	Climbers	5*20						Kobusto	Strombosia sp	17	8.1	2	2	200	34600
Intact	1	4	Forest	Continous	Woody plants	Scrubby plants	Herbaceous plants	Climbers	5*5						Kombeito	Psydrax schimperiana	6	4.3	2	1	400	34600
Intact	1	4	Forest	Continous	Woody plants	Scrubby plants	Herbaceous plants	Climbers	5*5						Rerendet	Tabernaemontana stapfiana	5	5.5	3	1	400	34600
Intact	1	4	Forest	Continous	Woody plants	Scrubby plants	Herbaceous plants	Climbers	5*5						Kutungwet	Clematis brachiata	6	4.7	2	1	400	34600
Intact	1	4	Forest	Continous	Woody plants	Scrubby plants	Herbaceous plants	Climbers	5*5						Kobusto	Strombosia sp	3	2.4	0.5	1	400	34600
Intact	1	4	Forest	Continous	Woody plants	Scrubby plants	Herbaceous plants	Climbers	5*5						Kutungwet	Clematis brachiata	5.5	3.1	0.5	1	400	34600
Intact	1	5	Forest	Continous	Woody plants	Scrubby plants	Herbaceous plants	Climbers	5*20						Rerendet	Tabernaemontana stapfiana	18	18.8	13	3	300	34600
Intact	1	5	Forest	Continous	Woody plants	Scrubby plants	Herbaceous plants	Climbers	5*20						Rerendet	Tabernaemontana stapfiana	20	69.2	15	1	100	34600
Intact	1	5	Forest	Continous	Woody plants	Scrubby plants	Herbaceous plants	Climbers	5*5						Konetet	Unknown 2	4	1.9	1	1	400	34600
Intact	2	1	Forest	Continous	Woody plants	Scrubby plants	Herbaceous plants	Climbers	5*20						Legumeito	Macaranga kilimandscharica	18	15	5	1	100	34600
Intact	2	1	Forest	Continous	Woody plants	Scrubby plants	Herbaceous plants	Climbers	5*20						Legumeito	Macaranga kilimandscharica	16	11.3	3	1	100	34600
Intact	2	1	Forest	Continous	Woody plants	Scrubby plants	Herbaceous plants	Climbers	5*20						Rerendet	Tabernaemontana stapfiana	16	14.5	6	1	100	34600
Intact	2	1	Forest	Continous	Woody plants	Scrubby plants	Herbaceous plants	Climbers	5*20						Chepkwambionet	Unknown 1	15	13.5	8	1	100	34600
Intact	2	1	Forest	Continous	Woody plants	Scrubby plants	Herbaceous plants	Climbers	5*20						Tebeswet	Croton macrostachyus	34	30.2	15	1	100	34600
Intact	2	1	Forest	Continous	Woody plants	Scrubby plants	Herbaceous plants	Climbers	5*5						Lagatanet	Unknown 4	5	3.8	2	1	400	34600
Intact	2	1	Forest	Continous	Woody plants	Scrubby plants	Herbaceous plants	Climbers	5*5						Rerendet	Tabernaemontana stapfiana	18	24.3	13	1	400	34600
Intact	2	2	Forest	Continous	Woody plants	Scrubby plants	Herbaceous plants	Climbers	5*20						Chepkwambionet	Unknown 1	10	22.4	7	1	100	34600
Intact	2	2	Forest	Continous	Woody plants	Scrubby plants	Herbaceous plants	Climbers	5*20						Rerendet	Tabernaemontana stapfiana	18	22.8	11	1	100	34600
Intact	2	2	Forest	Continous	Woody plants	Scrubby plants	Herbaceous plants	Climbers	5*5						Rerendet	Tabernaemontana stapfiana	2.5	2.1	1	1	400	34600
Intact	2	2	Forest	Continous	Woody plants	Scrubby plants	Herbaceous plants	Climbers	5*5						Konetet	Unknown 2	5	4.9	4	3	1200	34600
Intact	2	2	Forest	Continous	Woody plants	Scrubby plants	Herbaceous plants	Climbers	5*5						Konetet	Unknown 2	9	10.7	2	1	400	34600
Intact	2	3	Forest	Continous	Woody plants	Scrubby plants	Herbaceous plants	Climbers	5*20						Legumeito	Macaranga kilimandscharica	24	22.1	13	1	100	34600
Intact	2	3	Forest	Continous	Woody plants	Scrubby plants	Herbaceous plants	Climbers	5*20						Rerendet	Tabernaemontana stapfiana	26	26.3	16	1	100	34600
Intact	2	3	Forest	Continous	Woody plants	Scrubby plants	Herbaceous plants	Climbers	5*20						Rerendet	Tabernaemontana stapfiana	9	10	2	1	100	34600
Intact	2	3	Forest	Continous	Woody plants	Scrubby plants	Herbaceous plants	Climbers	5*20						Sabatet	Neoboutonia macrocalyx	25	26	10	1	100	34600
Intact	2	3	Forest	Continous	Woody plants	Scrubby plants	Herbaceous plants	Climbers	5*20						Rerendet	Tabernaemontana stapfiana	20	20.8	12	1	100	34600
Intact	2	3	Forest	Continous	Woody plants	Scrubby plants	Herbaceous plants	Climbers	5*20						Sabatet	Neoboutonia macrocalyx	25	15.5	8	1	100	34600
Intact	2	3	Forest	Continous	Woody plants	Scrubby plants	Herbaceous plants	Climbers	5*5						Konetet	Unknown 2	7	3	2	2	800	34600
Intact	2	3	Forest	Continous	Woody plants	Scrubby plants	Herbaceous plants	Climbers	5*5						Konetet	Unknown 2	7	2.7	1	1	400	34600
Intact	2	3	Forest	Continous	Woody plants	Scrubby plants	Herbaceous plants	Climbers	5*5						Konetet	Unknown 2	5.5	4	3.5	1	400	34600
Intact	2	4	Forest	Continous	Woody plants	Scrubby plants	Herbaceous plants	Climbers	5*20						Chepkwambionet	Unknown 1	7.5	11.9	5	1	100	34600
Intact	2	4	Forest	Continous	Woody plants	Scrubby plants	Herbaceous plants	Climbers	5*20						Legumeito	Macaranga kilimandscharica	26	28.3	13	3	300	34600
Intact	2	4	Forest	Continous	Woody plants	Scrubby plants	Herbaceous plants	Climbers	5*20						Kombeito	Psydrax schimperiana	8.5	11	4	1	100	34600
Intact	2	4	Forest	Continous	Woody plants	Scrubby plants	Herbaceous plants	Climbers	5*5						Silibwet	Dombeya torrida	7	3.1	5	5	2000	34600
Intact	2	4	Forest	Continous	Woody plants	Scrubby plants	Herbaceous plants	Climbers	5*5						Chepkwambionet	Unknown 1	7	8	6	1	400	34600
Intact	2	4	Forest	Continous	Woody plants	Scrubby plants	Herbaceous plants	Climbers	5*5						Chepkwambionet	Unknown 1	8	9.5	5	1	400	34600
Intact	2	4	Forest	Continous	Woody plants	Scrubby plants	Herbaceous plants	Climbers	5*5						Chepkwambionet	Unknown 1	10	11	7	1	400	34600
Intact	2	5	Forest	Continous	Woody plants	Scrubby plants	Herbaceous plants	Climbers	5*20						Kombeito	Psydrax schimperiana	16	10.5	4	1	100	34600
Intact	2	5	Forest	Continous	Woody plants	Scrubby plants	Herbaceous plants	Climbers	5*20						Rerendet	Tabernaemontana stapfiana	15	10.5	5	1	100	34600
Intact	2	5	Forest	Continous	Woody plants	Scrubby plants	Herbaceous plants	Climbers	5*5						Kombeito	Psydrax schimperiana	7.5	5.7	2.5	2	800	34600
Intact	2	5	Forest	Continous	Woody plants	Scrubby plants	Herbaceous plants	Climbers	5*5						Seet	Albizia gummifera	5.5	4	1.5	1	400	34600
Intact	2	5	Forest	Continous	Woody plants	Scrubby plants	Herbaceous plants	Climbers	5*5						Rerendet	Tabernaemontana stapfiana	4.5	3.9	1.5	1	400	34600
Intact	2	5	Forest	Continous	Woody plants	Scrubby plants	Herbaceous plants	Climbers	5*5						Kombeito	Psydrax schimperiana	5	6	3	1	400	34600
Intact	2	5	Forest	Continous	Woody plants	Scrubby plants	Herbaceous plants	Climbers	5*5						Rerendet	Tabernaemontana stapfiana	3.5	3.8	2	1	400	34600
Intact	2	5	Forest	Continous	Woody plants	Scrubby plants	Herbaceous plants	Climbers	5*5						Seet	Albizia gummifera	1.5	3.5	0	1	400	34600
Intact	3	1	Forest	Continous	Woody plants	Scrubby plants	Herbaceous plants	Climbers	5*20						Chepchabayet	Casearia battiscombei	22	34.8	11	1	100	34600
Intact	3	1	Forest	Continous	Woody plants	Scrubby plants	Herbaceous plants	Climbers	5*20						Sabatet	Neoboutonia macrocalyx	10	11.1	5	1	100	34600
Intact	3	1	Forest	Continous	Woody plants	Scrubby plants	Herbaceous plants	Climbers	5*20						Legumeito	Macaranga kilimandscharica	20	25.5	13	1	100	34600
Intact	3	2	Forest	Continous	Woody plants	Scrubby plants	Herbaceous plants	Climbers	5*20						Kombeito	Psydrax schimperiana	22	18	8	1	100	34600
Intact	3	2	Forest	Continous	Woody plants	Scrubby plants	Herbaceous plants	Climbers	5*20						Rerendet	Tabernaemontana stapfiana	18	11.7	8	1	100	34600
Intact	3	2	Forest	Continous	Woody plants	Scrubby plants	Herbaceous plants	Climbers	5*20						Rerendet	Tabernaemontana stapfiana	18	15	8	1	100	34600
Intact	3	2	Forest	Continous	Woody plants	Scrubby plants	Herbaceous plants	Climbers	5*20						Rerendet	Tabernaemontana stapfiana	21	23.8	12	1	100	34600
Intact	3	2	Forest	Continous	Woody plants	Scrubby plants	Herbaceous plants	Climbers	5*20						Kombeito	Psydrax schimperiana	9	19	6	1	100	34600
Intact	3	2	Forest	Continous	Woody plants	Scrubby plants	Herbaceous plants	Climbers	5*20						Kombeito	Psydrax schimperiana	18	20.1	11	1	100	34600
Intact	3	2	Forest	Continous	Woody plants	Scrubby plants	Herbaceous plants	Climbers	5*20						Rerendet	Tabernaemontana stapfiana	23	19.5	12	5	500	34600
Intact	3	2	Forest	Continous	Woody plants	Scrubby plants	Herbaceous plants	Climbers	5*5						Masaita	Olea capensis ssp.africana	2	1.5	0.3	1	400	34600
Intact	3	2	Forest	Continous	Woody plants	Scrubby plants	Herbaceous plants	Climbers	5*5						Kombeito	Psydrax schimperiana	7	7	0	1	400	34600
Intact	3	3	Forest	Continous	Woody plants	Scrubby plants	Herbaceous plants	Climbers	5*20						Kombeito	Psydrax schimperiana	8	12.2	5	1	100	34600
Intact	3	3	Forest	Continous	Woody plants	Scrubby plants	Herbaceous plants	Climbers	5*20						Legumeito	Macaranga kilimandscharica	11	11.6	1.5	1	100	34600
Intact	3	3	Forest	Continous	Woody plants	Scrubby plants	Herbaceous plants	Climbers	5*20						Rerendet	Tabernaemontana stapfiana	17	28	13	1	100	34600
Intact	3	3	Forest	Continous	Woody plants	Scrubby plants	Herbaceous plants	Climbers	5*20						Lameywet	Syzygium cordatum	13	14	12	1	100	34600
Intact	3	3	Forest	Continous	Woody plants	Scrubby plants	Herbaceous plants	Climbers	5*20						Legumeito	Macaranga kilimandscharica	11	10.5	2	1	100	34600
Intact	3	3	Forest	Continous	Woody plants	Scrubby plants	Herbaceous plants	Climbers	5*20						Chepchabayet	Casearia battiscombei	18	21.5	7	1	100	34600
Intact	3	3	Forest	Continous	Woody plants	Scrubby plants	Herbaceous plants	Climbers	5*20						Legumeito	Macaranga kilimandscharica	17	16.4	8	1	100	34600
Intact	3	3	Forest	Continous	Woody plants	Scrubby plants	Herbaceous plants	Climbers	5*20						Legumeito	Macaranga kilimandscharica	22	25	13	1	100	34600
Intact	3	3	Forest	Continous	Woody plants	Scrubby plants	Herbaceous plants	Climbers	5*20						Legumeito	Macaranga kilimandscharica	22	19.1	10	1	100	34600
Intact	3	3	Forest	Continous	Woody plants	Scrubby plants	Herbaceous plants	Climbers	5*5						Sabatet	Neoboutonia macrocalyx	11	5.5	2.5	1	400	34600
Intact	3	3	Forest	Continous	Woody plants	Scrubby plants	Herbaceous plants	Climbers	5*5						Kombeito	Psydrax schimperiana	6	2.7	2.5	1	400	34600
Intact	3	4	Forest	Continous	Woody plants	Scrubby plants	Herbaceous plants	Climbers	5*20						Sabatet	Neoboutonia macrocalyx	25	26	15	1	100	34600
Intact	3	4	Forest	Continous	Woody plants	Scrubby plants	Herbaceous plants	Climbers	5*20						Tebeswet	Croton macrostachyus	24	18	11	1	100	34600
Intact	3	4	Forest	Continous	Woody plants	Scrubby plants	Herbaceous plants	Climbers	5*5						Mangoita	Cassipourea malosana	3	2.5	1.3	1	400	34600
Intact	3	5	Forest	Continous	Woody plants	Scrubby plants	Herbaceous plants	Climbers	5*20						Legumeito	Macaranga kilimandscharica	18	21.8	11	1	100	34600
Intact	3	5	Forest	Continous	Woody plants	Scrubby plants	Herbaceous plants	Climbers	5*20						Kombeito	Psydrax schimperiana	17	11	15	1	100	34600
Intact	3	5	Forest	Continous	Woody plants	Scrubby plants	Herbaceous plants	Climbers	5*20						Sabatet	Neoboutonia macrocalyx	21	15.5	8	1	100	34600
Intact	3	5	Forest	Continous	Woody plants	Scrubby plants	Herbaceous plants	Climbers	5*20						Rerendet	Tabernaemontana stapfiana	17	11.5	8	1	100	34600
Intact	3	5	Forest	Continous	Woody plants	Scrubby plants	Herbaceous plants	Climbers	5*20						Sabatet	Neoboutonia macrocalyx	24	12	4	1	100	34600
Intact	3	5	Forest	Continous	Woody plants	Scrubby plants	Herbaceous plants	Climbers	5*20						Legumeito	Macaranga kilimandscharica	18	18	11	1	100	34600
Intact	3	5	Forest	Continous	Woody plants	Scrubby plants	Herbaceous plants	Climbers	5*20						Tebeswet	Croton macrostachyus	28	21.1	15	5	500	34600
Intact	3	5	Forest	Continous	Woody plants	Scrubby plants	Herbaceous plants	Climbers	5*5						Rerendet	Tabernaemontana stapfiana	8	4.7	4	1	400	34600
Intact	3	5	Forest	Continous	Woody plants	Scrubby plants	Herbaceous plants	Climbers	5*5						Legumeito	Macaranga kilimandscharica	18	6.5	11	8	3200	34600
Intact	3	5	Forest	Continous	Woody plants	Scrubby plants	Herbaceous plants	Climbers	5*5						Rerendet	Tabernaemontana stapfiana	7	4.2	4	1	400	34600
Intact	3	5	Forest	Continous	Woody plants	Scrubby plants	Herbaceous plants	Climbers	5*5						Lagatanet	Unknown 4	4.5	2.2	0.5	1	400	34600
Moderate disturbance	1	1	Forest	Interrupted	Woody plants	Scrubby plants	Herbaceous plants	Climbers	5*20						Silibwet	Dombeya torrida	11	10.1	5	1	100	33200
Moderate disturbance	1	1	Forest	Interrupted	Woody plants	Scrubby plants	Herbaceous plants	Climbers	5*5						kugerwet	Dovyalis macrocalyx	7	4	3	1	400	33200
Moderate disturbance	1	1	Forest	Interrupted	Woody plants	Scrubby plants	Herbaceous plants	Climbers	5*5						Chepitet	Acacia lahai	5	2	1	1	400	33200
Moderate disturbance	1	1	Forest	Interrupted	Woody plants	Scrubby plants	Herbaceous plants	Climbers	5*5						Chepitet	Acacia lahai	8	4.5	3	1	400	33200
Moderate disturbance	1	1	Forest	Interrupted	Woody plants	Scrubby plants	Herbaceous plants	Climbers	5*5						Chepitet	Acacia lahai	4	3.7	1	1	400	33200
Moderate disturbance	1	1	Forest	Interrupted	Woody plants	Scrubby plants	Herbaceous plants	Climbers	5*5						Chepitet	Acacia lahai	4	2.8	0.5	1	400	33200
Moderate disturbance	1	1	Forest	Interrupted	Woody plants	Scrubby plants	Herbaceous plants	Climbers	5*5						Chepitet	Acacia lahai	10	8.7	3	1	400	33200
Moderate disturbance	1	2	Forest	Interrupted	Woody plants	Scrubby plants	Herbaceous plants	Climbers	5*20						kugerwet	Dovyalis macrocalyx	8	11.5	9	1	100	33200
Moderate disturbance	1	2	Forest	Interrupted	Woody plants	Scrubby plants	Herbaceous plants	Climbers	5*20						kugerwet	Dovyalis macrocalyx	8	15	9	1	100	33200
Moderate disturbance	1	2	Forest	Interrupted	Woody plants	Scrubby plants	Herbaceous plants	Climbers	5*20						kugerwet	Dovyalis macrocalyx	8	11.5	5	1	100	33200
Moderate disturbance	1	2	Forest	Interrupted	Woody plants	Scrubby plants	Herbaceous plants	Climbers	5*20						Silibwet	Dombeya torrida	10	17.9	5	1	100	33200
Moderate disturbance	1	3	Forest	Interrupted	Woody plants		Herbaceous plants	Climbers	5*20						Tebeswet	Croton macrostachyus	24	42.1	12	1	100	33200
Moderate disturbance	1	3	Forest	Interrupted	Woody plants		Herbaceous plants	Climbers	5*20						Tebeswet	Croton macrostachyus	23	26.7	7	1	100	33200
Moderate disturbance	1	3	Forest	Interrupted	Woody plants		Herbaceous plants	Climbers	5*20						Lameywet	Syzygium cordatum	12	12.3	6	3	300	33200
Moderate disturbance	1	3	Forest	Interrupted	Woody plants		Herbaceous plants	Climbers	5*20						Sabatet	Neoboutonia macrocalyx	13	12.4	4	1	100	33200
Moderate disturbance	1	3	Forest	Interrupted	Woody plants		Herbaceous plants	Climbers	5*20						Sabatet	Neoboutonia macrocalyx	11	12.7	6	1	100	33200
Moderate disturbance	1	4	Forest	Interrupted	Woody plants	Scrubby plants		Climbers	5*20						Legumeito	Macaranga kilimandscharica	28	53.5	13	1	100	33200
Moderate disturbance	1	4	Forest	Interrupted	Woody plants	Scrubby plants		Climbers	5*20						Saptet	Podocarpus sp	14	14.3	5	1	100	33200
Moderate disturbance	1	4	Forest	Interrupted	Woody plants	Scrubby plants		Climbers	5*5						Lameywet	Syzygium cordatum	12	8.6	4	1	400	33200
Moderate disturbance	1	4	Forest	Interrupted	Woody plants	Scrubby plants		Climbers	5*5						Arorwet	Ekebergia capensis	3.5	2	0.5	1	400	33200
Moderate disturbance	1	4	Forest	Interrupted	Woody plants	Scrubby plants		Climbers	5*5						Sabatet	Neoboutonia macrocalyx	5	2	1	1	400	33200
Moderate disturbance	1	5	Forest	Interrupted	Woody plants	Scrubby plants	Herbaceous plants	Climbers	5*20						Chorwet	Parvetta grandifolia	22	22.9	8	1	100	33200
Moderate disturbance	1	5	Forest	Interrupted	Woody plants	Scrubby plants	Herbaceous plants	Climbers	5*20						Silibwet	Dombeya torrida	18	13.6	9	2	200	33200
Moderate disturbance	1	5	Forest	Interrupted	Woody plants	Scrubby plants	Herbaceous plants	Climbers	5*20						Chorwet	Parvetta grandifolia	11	10.1	5	1	100	33200
Moderate disturbance	1	5	Forest	Interrupted	Woody plants	Scrubby plants	Herbaceous plants	Climbers	5*20						Chorwet	Parvetta grandifolia	13	27.7	9	1	100	33200
Moderate disturbance	1	5	Forest	Interrupted	Woody plants	Scrubby plants	Herbaceous plants	Climbers	5*20						Chorwet	Parvetta grandifolia	12	19.5	8	2	200	33200
Moderate disturbance	1	5	Forest	Interrupted	Woody plants	Scrubby plants	Herbaceous plants	Climbers	5*5						kugerwet	Dovyalis macrocalyx	7	8	6	2	800	33200
Moderate disturbance	1	5	Forest	Interrupted	Woody plants	Scrubby plants	Herbaceous plants	Climbers	5*5						kugerwet	Dovyalis macrocalyx	7	3.4	6	1	400	33200
Moderate disturbance	1	5	Forest	Interrupted	Woody plants	Scrubby plants	Herbaceous plants	Climbers	5*5						kugerwet	Dovyalis macrocalyx	7	2.8	5	1	400	33200
Moderate disturbance	1	5	Forest	Interrupted	Woody plants	Scrubby plants	Herbaceous plants	Climbers	5*5						kugerwet	Dovyalis macrocalyx	6	5.1	1.5	3	1200	33200
Moderate disturbance	1	5	Forest	Interrupted	Woody plants	Scrubby plants	Herbaceous plants	Climbers	5*5						Chorwet	Parvetta grandifolia	8	7	3	1	400	33200
Moderate disturbance	1	5	Forest	Interrupted	Woody plants	Scrubby plants	Herbaceous plants	Climbers	5*5						kugerwet	Dovyalis macrocalyx	7	4.2	1.5	2	800	33200
Moderate disturbance	2	1	Forest	Interrupted	Woody plants		Herbaceous plants	Climbers	5*20						Legumeito	Macaranga kilimandscharica	18	22	6	1	100	33200
Moderate disturbance	2	1	Forest	Interrupted	Woody plants		Herbaceous plants	Climbers	5*20						Silibwet	Dombeya torrida	24	21.4	8	3	300	33200
Moderate disturbance	2	1	Forest	Interrupted	Woody plants		Herbaceous plants	Climbers	5*20						Kombeito	Psydrax schimperiana	15	29	4	1	100	33200
Moderate disturbance	2	1	Forest	Interrupted	Woody plants		Herbaceous plants	Climbers	5*20						Birirkoriet	Hypericum revolutum	17	16	8	1	100	33200
Moderate disturbance	2	1	Forest	Interrupted	Woody plants		Herbaceous plants	Climbers	5*20						Silibwet	Dombeya torrida	22	13.4	6	2	200	33200
Moderate disturbance	2	1	Forest	Interrupted	Woody plants		Herbaceous plants	Climbers	5*20						Chepagutaniet	Unknown 5	9	10.5	8	1	100	33200
Moderate disturbance	2	1	Forest	Interrupted	Woody plants		Herbaceous plants	Climbers	5*20						Legumeito	Macaranga kilimandscharica	20	12.3	8	3	300	33200
Moderate disturbance	2	1	Forest	Interrupted	Woody plants		Herbaceous plants	Climbers	5*5						Kombeito	Psydrax schimperiana	2	1.5	0.5	1	400	33200
Moderate disturbance	2	1	Forest	Interrupted	Woody plants		Herbaceous plants	Climbers	5*5						kugerwet	Dovyalis macrocalyx	7	2.1	0.5	1	400	33200
Moderate disturbance	2	1	Forest	Interrupted	Woody plants		Herbaceous plants	Climbers	5*5						Kubugunet	Morella salicifolia	6	2.4	0.5	1	400	33200
Moderate disturbance	2	2	Forest	Interrupted	Woody plants	Scrubby plants	Herbaceous plants	Climbers	5*20						Sabatet	Neoboutonia macrocalyx	22	17.3	6	1	100	33200
Moderate disturbance	2	2	Forest	Interrupted	Woody plants	Scrubby plants	Herbaceous plants	Climbers	5*20						Sabatet	Neoboutonia macrocalyx	22	12	7	1	100	33200
Moderate disturbance	2	2	Forest	Interrupted	Woody plants	Scrubby plants	Herbaceous plants	Climbers	5*20						Silibwet	Dombeya torrida	18	11.6	7	1	100	33200
Moderate disturbance	2	2	Forest	Interrupted	Woody plants	Scrubby plants	Herbaceous plants	Climbers	5*20						Silibwet	Dombeya torrida	23	23.7	8	1	100	33200
Moderate disturbance	2	2	Forest	Interrupted	Woody plants	Scrubby plants	Herbaceous plants	Climbers	5*20						Silibwet	Dombeya torrida	18	16.8	8	2	200	33200
Moderate disturbance	2	2	Forest	Interrupted	Woody plants	Scrubby plants	Herbaceous plants	Climbers	5*20						Silibwet	Dombeya torrida	18	16.7	6	1	100	33200
Moderate disturbance	2	2	Forest	Interrupted	Woody plants	Scrubby plants	Herbaceous plants	Climbers	5*20						Sabatet	Neoboutonia macrocalyx	21	22.9	7.5	1	100	33200
Moderate disturbance	2	2	Forest	Interrupted	Woody plants	Scrubby plants	Herbaceous plants	Climbers	5*20						Lameywet	Syzygium cordatum	22	21.5	7	1	100	33200
Moderate disturbance	2	2	Forest	Interrupted	Woody plants	Scrubby plants	Herbaceous plants	Climbers	5*5						Sabatet	Neoboutonia macrocalyx	8	6.2	3.5	1	400	33200
Moderate disturbance	2	2	Forest	Interrupted	Woody plants	Scrubby plants	Herbaceous plants	Climbers	5*5						Nukiat	Dovyalis abyssinica	4.5	5.7	1.5	1	400	33200
Moderate disturbance	2	2	Forest	Interrupted	Woody plants	Scrubby plants	Herbaceous plants	Climbers	5*5						kugerwet	Dovyalis macrocalyx	4	7.4	1	1	400	33200
Moderate disturbance	2	3	Forest	Interrupted	Woody plants	Scrubby plants	Herbaceous plants	Climbers	5*20						Legumeito	Macaranga kilimandscharica	17	15.5	5	1	100	33200
Moderate disturbance	2	3	Forest	Interrupted	Woody plants	Scrubby plants	Herbaceous plants	Climbers	5*20						Silibwet	Dombeya torrida	26	29.1	8	2	200	33200
Moderate disturbance	2	3	Forest	Interrupted	Woody plants	Scrubby plants	Herbaceous plants	Climbers	5*20						Kombeito	Psydrax schimperiana	9	10.2	2	1	100	33200
Moderate disturbance	2	3	Forest	Interrupted	Woody plants	Scrubby plants	Herbaceous plants	Climbers	5*20						Silibwet	Dombeya torrida	24	51.4	12	1	100	33200
Moderate disturbance	2	3	Forest	Interrupted	Woody plants	Scrubby plants	Herbaceous plants	Climbers	5*20						Sabatet	Neoboutonia macrocalyx	19	12.4	3	1	100	33200
Moderate disturbance	2	3	Forest	Interrupted	Woody plants	Scrubby plants	Herbaceous plants	Climbers	5*5						Lameywet	Syzygium cordatum	5	4.8	2.5	1	400	33200
Moderate disturbance	2	3	Forest	Interrupted	Woody plants	Scrubby plants	Herbaceous plants	Climbers	5*5						Lameywet	Syzygium cordatum	6	6.5	2.5	1	400	33200
Moderate disturbance	2	3	Forest	Interrupted	Woody plants	Scrubby plants	Herbaceous plants	Climbers	5*5						Kosisitiet	Rhamnus staddo	9	5.2	4	2	800	33200
Moderate disturbance	2	4	Forest	Interrupted	Woody plants	Scrubby plants	Herbaceous plants	Climbers	5*20						Chorwet	Parvetta grandifolia	18	15	3	1	100	33200
Moderate disturbance	2	4	Forest	Interrupted	Woody plants	Scrubby plants	Herbaceous plants	Climbers	5*20						Chorwet	Parvetta grandifolia	20	48	12	1	100	33200
Moderate disturbance	2	4	Forest	Interrupted	Woody plants	Scrubby plants	Herbaceous plants	Climbers	5*20						Silibwet	Dombeya torrida	21	21	4	1	100	33200
Moderate disturbance	2	4	Forest	Interrupted	Woody plants	Scrubby plants	Herbaceous plants	Climbers	5*20						Silibwet	Dombeya torrida	16	10	3	1	100	33200
Moderate disturbance	2	4	Forest	Interrupted	Woody plants	Scrubby plants	Herbaceous plants	Climbers	5*20						Silibwet	Dombeya torrida	22	24.6	6	1	100	33200
Moderate disturbance	2	4	Forest	Interrupted	Woody plants	Scrubby plants	Herbaceous plants	Climbers	5*20						Cheptarurwaget	Unknown 6	8	13.5	5	1	100	33200
Moderate disturbance	2	4	Forest	Interrupted	Woody plants	Scrubby plants	Herbaceous plants	Climbers	5*5						Lameywet	Syzygium cordatum	10	6.2	3	3	1200	33200
Moderate disturbance	2	4	Forest	Interrupted	Woody plants	Scrubby plants	Herbaceous plants	Climbers	5*5						kugerwet	Dovyalis macrocalyx	7	5.6	5	2	800	33200
Moderate disturbance	2	4	Forest	Interrupted	Woody plants	Scrubby plants	Herbaceous plants	Climbers	5*5						Sabatet	Neoboutonia macrocalyx	8	7	3	1	400	33200
Moderate disturbance	2	5	Forest	Interrupted	Woody plants	Scrubby plants	Herbaceous plants	Climbers	5*20						Silibwet	Dombeya torrida	22	32	9	1	100	33200
Moderate disturbance	2	5	Forest	Interrupted	Woody plants	Scrubby plants	Herbaceous plants	Climbers	5*20						Silibwet	Dombeya torrida	18	24	6	2	200	33200
Moderate disturbance	2	5	Forest	Interrupted	Woody plants	Scrubby plants	Herbaceous plants	Climbers	5*20						Tebeswet	Croton macrostachyus	20	13.5	4	1	100	33200
Moderate disturbance	2	5	Forest	Interrupted	Woody plants	Scrubby plants	Herbaceous plants	Climbers	5*5						kugerwet	Dovyalis macrocalyx	3	2.5	3	1	400	33200
Moderate disturbance	2	5	Forest	Interrupted	Woody plants	Scrubby plants	Herbaceous plants	Climbers	5*5						kugerwet	Dovyalis macrocalyx	7	6.5	4	2	800	33200
Moderate disturbance	3	1	Forest	Interrupted	Woody plants	Scrubby plants		Climbers	5*20						Silibwet	Dombeya torrida	27	88.5	14	1	100	33200
Moderate disturbance	3	1	Forest	Interrupted	Woody plants	Scrubby plants		Climbers	5*5						Mororta	Allophylus abyssinicus	5	3.3	1	2	800	33200
Moderate disturbance	3	2	Forest	Interrupted	Woody plants	Scrubby plants	Herbaceous plants	Climbers	5*20						Legumeito	Macaranga kilimandscharica	20	12.1	5	2	200	33200
Moderate disturbance	3	2	Forest	Interrupted	Woody plants	Scrubby plants	Herbaceous plants	Climbers	5*20						Legumeito	Macaranga kilimandscharica	17	16.5	5	1	100	33200
Moderate disturbance	3	2	Forest	Interrupted	Woody plants	Scrubby plants	Herbaceous plants	Climbers	5*20						Sabatet	Neoboutonia macrocalyx	15	12	8	1	100	33200
Moderate disturbance	3	2	Forest	Interrupted	Woody plants	Scrubby plants	Herbaceous plants	Climbers	5*20						Chorwet	Parvetta grandifolia	18	11.3	7	1	100	33200
Moderate disturbance	3	2	Forest	Interrupted	Woody plants	Scrubby plants	Herbaceous plants	Climbers	5*20						Legumeito	Macaranga kilimandscharica	20	17.1	8	1	100	33200
Moderate disturbance	3	2	Forest	Interrupted	Woody plants	Scrubby plants	Herbaceous plants	Climbers	5*5						Sabatet	Neoboutonia macrocalyx	2	2.5	1.5	1	400	33200
Moderate disturbance	3	2	Forest	Interrupted	Woody plants	Scrubby plants	Herbaceous plants	Climbers	5*5						Sabatet	Neoboutonia macrocalyx	2	2	1	1	400	33200
Moderate disturbance	3	2	Forest	Interrupted	Woody plants	Scrubby plants	Herbaceous plants	Climbers	5*5						Sabatet	Neoboutonia macrocalyx	2	1.8	1.5	1	400	33200
Moderate disturbance	3	2	Forest	Interrupted	Woody plants	Scrubby plants	Herbaceous plants	Climbers	5*5						Legumeito	Macaranga kilimandscharica	10	6.4	6	3	1200	33200
Moderate disturbance	3	3	Forest	Interrupted	Woody plants	Scrubby plants	Herbaceous plants	Climbers	5*20						Legumeito	Macaranga kilimandscharica	5	13.5	5	1	100	33200
Moderate disturbance	3	3	Forest	Interrupted	Woody plants	Scrubby plants	Herbaceous plants	Climbers	5*20						Legumeito	Macaranga kilimandscharica	13	11.9	4	1	100	33200
Moderate disturbance	3	3	Forest	Interrupted	Woody plants	Scrubby plants	Herbaceous plants	Climbers	5*20						Legumeito	Macaranga kilimandscharica	21	74	14	1	100	33200
Moderate disturbance	3	3	Forest	Interrupted	Woody plants	Scrubby plants	Herbaceous plants	Climbers	5*5						Kombeito	Psydrax schimperiana	2.5	3	0.5	1	400	33200
Moderate disturbance	3	3	Forest	Interrupted	Woody plants	Scrubby plants	Herbaceous plants	Climbers	5*5						Kombeito	Psydrax schimperiana	6	3.3	4	3	1200	33200
Moderate disturbance	3	4	Forest	Interrupted	Woody plants	Scrubby plants	Herbaceous plants	Climbers	5*20						Chorwet	Parvetta grandifolia	10	13.2	6	4	400	33200
Moderate disturbance	3	4	Forest	Interrupted	Woody plants	Scrubby plants	Herbaceous plants	Climbers	5*20						Sabatet	Neoboutonia macrocalyx	25	25	3	1	100	33200
Moderate disturbance	3	4	Forest	Interrupted	Woody plants	Scrubby plants	Herbaceous plants	Climbers	5*5						Chepchabayet	Casearia battiscombei	8	8.1	0	1	400	33200
Moderate disturbance	3	4	Forest	Interrupted	Woody plants	Scrubby plants	Herbaceous plants	Climbers	5*5						Nukiat	Dovyalis abyssinica	7.5	4.5	1.5	1	400	33200
Moderate disturbance	3	4	Forest	Interrupted	Woody plants	Scrubby plants	Herbaceous plants	Climbers	5*5						kugerwet	Dovyalis macrocalyx	3.5	14.3	2	1	400	33200
Moderate disturbance	3	5	Forest	Interrupted	Woody plants	Scrubby plants	Herbaceous plants	Climbers	5*20						Kombeito	Psydrax schimperiana	10	10.4	2	1	100	33200
Moderate disturbance	3	5	Forest	Interrupted	Woody plants	Scrubby plants	Herbaceous plants	Climbers	5*20						Legumeito	Macaranga kilimandscharica	18	20.4	5	1	100	33200
Moderate disturbance	3	5	Forest	Interrupted	Woody plants	Scrubby plants	Herbaceous plants	Climbers	5*20						Legumeito	Macaranga kilimandscharica	17	14	4	1	100	33200
Moderate disturbance	3	5	Forest	Interrupted	Woody plants	Scrubby plants	Herbaceous plants	Climbers	5*5						Kombeito	Psydrax schimperiana	4.5	3.7	0.5	1	400	33200
Moderate disturbance	3	5	Forest	Interrupted	Woody plants	Scrubby plants	Herbaceous plants	Climbers	5*5						Cheptarurwaget	Unknown 6	6	4	0	1	400	33200
Moderate disturbance	3	5	Forest	Interrupted	Woody plants	Scrubby plants	Herbaceous plants	Climbers	5*5						Cheptarurwaget	Unknown 6	4	1.7	1	1	400	33200
Moderate disturbance	3	5	Forest	Interrupted	Woody plants	Scrubby plants	Herbaceous plants	Climbers	5*5						Cheptarurwaget	Unknown 6	6	4.9	1.5	1	400	33200
Moderate disturbance	3	5	Forest	Interrupted	Woody plants	Scrubby plants	Herbaceous plants	Climbers	5*5						Cheptarurwaget	Unknown 6	3.5	2.3	0.5	1	400	33200
Highly disturbed 1	1	1	Open ground	Barely present			Herbaceous plants	Climbers	5*5												0	62000
Highly disturbed 1	1	2	Open ground	Barely present			Herbaceous plants	Climbers	5*5												0	62000
Highly disturbed 1	1	3	Open ground	Barely present		Scrubby plants	Herbaceous plants	Climbers	5*5						Kubugunet	Morella salicifolia	1.8	1.4	0.3	1	400	62000
Highly disturbed 1	1	4	Open ground	Barely present		Scrubby plants	Herbaceous plants	Climbers	5*5						Sewerweriet	Xymalos monospora	1.7	1.1	0.3	4	1600	62000
Highly disturbed 1	1	5	Open ground	Barely present			Herbaceous plants	Climbers	5*5												0	62000
Highly disturbed 1	2	1	Open ground	Barely present		Scrubby plants	Herbaceous plants	Climbers	5*5												0	62000
Highly disturbed 1	2	2	Open ground	Barely present			Herbaceous plants	Climbers	5*5												0	62000
Highly disturbed 1	2	3	Open ground	Barely present			Herbaceous plants	Climbers	5*5												0	62000
Highly disturbed 1	2	4	Open ground	Barely present			Herbaceous plants	Climbers	5*5												0	62000
Highly disturbed 1	2	5	Open ground	Barely present			Herbaceous plants	Climbers	5*5												0	62000
Highly disturbed 2	1	1	Scrubland	Barely present		Scrubby plants	Herbaceous plants	Climbers	5*5						kugerwet	Dovyalis macrocalyx	2	2.4	1.5	4	1600	62000
Highly disturbed 2	1	2	Scrubland	Barely present		Scrubby plants	Herbaceous plants	Climbers	5*5						Tebengwet	Vernonia lasiopus	2	2	0.3	2	800	62000
Highly disturbed 2	1	2	Scrubland	Barely present		Scrubby plants	Herbaceous plants	Climbers	5*5							Vernonia sp 1	2	1.5	0.2	2	800	62000
Highly disturbed 2	1	3	Scrubland	Barely present	Woody plants	Scrubby plants	Herbaceous plants	Climbers	5*5						Birirkoriet	Hypericum revolutum	8	14.8	4	2	800	62000
Highly disturbed 2	1	3	Scrubland	Barely present	Woody plants	Scrubby plants	Herbaceous plants	Climbers	5*5						Tebengwet	Vernonia lasiopus	2.5	1.8	2	1	400	62000
Highly disturbed 2	1	3	Scrubland	Barely present	Woody plants	Scrubby plants	Herbaceous plants	Climbers	5*5						Tebengwet	Vernonia lasiopus	2	2	1	1	400	62000
Highly disturbed 2	1	3	Scrubland	Barely present	Woody plants	Scrubby plants	Herbaceous plants	Climbers	5*5						Tebengwet	Vernonia lasiopus	2.5	1.8	2	1	400	62000
Highly disturbed 2	1	3	Scrubland	Barely present	Woody plants	Scrubby plants	Herbaceous plants	Climbers	5*5						Tebengwet	Vernonia lasiopus	2	1.5	1.5	1	400	62000
Highly disturbed 2	1	3	Scrubland	Barely present	Woody plants	Scrubby plants	Herbaceous plants	Climbers	5*5						kugerwet	Dovyalis macrocalyx	3	1.3	1	1	400	62000
Highly disturbed 2	1	4	Scrubland	Barely present		Scrubby plants	Herbaceous plants		5*5						Tebengwet	Vernonia lasiopus	3	2	4	3	1200	62000
Highly disturbed 2	1	4	Scrubland	Barely present		Scrubby plants	Herbaceous plants		5*5						Tebengwet	Vernonia lasiopus	5.5	2.7	1	2	800	62000
Highly disturbed 2	1	4	Scrubland	Barely present		Scrubby plants	Herbaceous plants		5*5						Tebengwet	Vernonia lasiopus	2.5	4.8	1.5	2	800	62000
Highly disturbed 2	1	4	Scrubland	Barely present		Scrubby plants	Herbaceous plants		5*5						Singorwet	Clerodendrum johnstonii	4	1.5	3.5	3	1200	62000
Highly disturbed 2	1	4	Scrubland	Barely present		Scrubby plants	Herbaceous plants		5*5						Kosisitiet	Rhamnus staddo	4	3.3	5	10	4000	62000
Highly disturbed 2	1	4	Scrubland	Barely present		Scrubby plants	Herbaceous plants		5*5						Singorwet	Clerodendrum johnstonii	3	2.5	2	3	1200	62000
Highly disturbed 2	1	5	Scrubland	Barely present			Herbaceous plants		5*5												0	62000
Highly disturbed 2	2	1	Scrubland	Barely present		Scrubby plants	Herbaceous plants		5*5						Singorwet	Clerodendrum johnstonii	2.5	1.8	3	4	1600	62000
Highly disturbed 2	2	1	Scrubland	Barely present		Scrubby plants	Herbaceous plants		5*5						kurbanyat	Clutia abyssinica	4	2.4	2.5	4	1600	62000
Highly disturbed 2	2	1	Scrubland	Barely present		Scrubby plants	Herbaceous plants		5*5						kugerwet	Dovyalis macrocalyx	2	2	1	1	400	62000
Highly disturbed 2	2	1	Scrubland	Barely present		Scrubby plants	Herbaceous plants		5*5						kugerwet	Dovyalis macrocalyx	2.5	2.3	0.5	2	800	62000
Highly disturbed 2	2	1	Scrubland	Barely present		Scrubby plants	Herbaceous plants		5*5						kugerwet	Dovyalis macrocalyx	2	1.5	0.5	2	800	62000
Highly disturbed 2	2	1	Scrubland	Barely present		Scrubby plants	Herbaceous plants		5*5						kugerwet	Dovyalis macrocalyx	2.5	1.4	1	4	1600	62000
Highly disturbed 2	2	1	Scrubland	Barely present		Scrubby plants	Herbaceous plants		5*5						Kosisitiet	Rhamnus staddo	2	2	1	1	400	62000
Highly disturbed 2	2	2	Scrubland	Barely present	Woody plants	Scrubby plants	Herbaceous plants		5*5							Vernonia sp 1	2	1	0.2	1	400	62000
Highly disturbed 2	2	2	Scrubland	Barely present	Woody plants	Scrubby plants	Herbaceous plants		5*5						kurbanyat	Clutia abyssinica	2.5	1.1	1	3	1200	62000
Highly disturbed 2	2	2	Scrubland	Barely present	Woody plants	Scrubby plants	Herbaceous plants		5*5						kurbanyat	Clutia abyssinica	2	1.5	2	1	400	62000
Highly disturbed 2	2	2	Scrubland	Barely present	Woody plants	Scrubby plants	Herbaceous plants		5*5						kurbanyat	Clutia abyssinica	2	6.5	2.1	1	400	62000
Highly disturbed 2	2	2	Scrubland	Barely present	Woody plants	Scrubby plants	Herbaceous plants		5*5						kugerwet	Dovyalis macrocalyx	4	6.5	3	1	400	62000
Highly disturbed 2	2	2	Scrubland	Barely present	Woody plants	Scrubby plants	Herbaceous plants		5*5						kugerwet	Dovyalis macrocalyx	2	5.1	4	1	400	62000
Highly disturbed 2	2	2	Scrubland	Barely present	Woody plants	Scrubby plants	Herbaceous plants		5*5						Kosisitiet	Rhamnus staddo	1	1.6	2	4	1600	62000
Highly disturbed 2	2	2	Scrubland	Barely present	Woody plants	Scrubby plants	Herbaceous plants		5*5						Kosisitiet	Rhamnus staddo	2	3.3	2	1	400	62000
Highly disturbed 2	2	2	Scrubland	Barely present	Woody plants	Scrubby plants	Herbaceous plants		5*5						kugerwet	Dovyalis macrocalyx	4	3.7	3	3	1200	62000
Highly disturbed 2	2	2	Scrubland	Barely present	Woody plants	Scrubby plants	Herbaceous plants		5*5						kugerwet	Dovyalis macrocalyx	3	3	2	1	400	62000
Highly disturbed 2	2	2	Scrubland	Barely present	Woody plants	Scrubby plants	Herbaceous plants		5*5						kugerwet	Dovyalis macrocalyx	2.5	3.1	1.5	2	800	62000
Highly disturbed 2	2	3	Scrubland	Barely present		Scrubby plants	Herbaceous plants		5*5							Vernonia sp 1	2.5	1.4	0.5	2	800	62000
Highly disturbed 2	2	3	Scrubland	Barely present		Scrubby plants	Herbaceous plants		5*5						Tebengwet	Vernonia lasiopus	2.5	1.8	1	1	400	62000
Highly disturbed 2	2	3	Scrubland	Barely present		Scrubby plants	Herbaceous plants		5*5						kurbanyat	Clutia abyssinica	5.5	2.4	1.5	2	800	62000
Highly disturbed 2	2	3	Scrubland	Barely present		Scrubby plants	Herbaceous plants		5*5						kurbanyat	Clutia abyssinica	4.5	3	0.5	1	400	62000
Highly disturbed 2	2	3	Scrubland	Barely present		Scrubby plants	Herbaceous plants		5*5						kugerwet	Dovyalis macrocalyx	3.5	4.3	1	2	800	62000
Highly disturbed 2	2	4	Scrubland	Barely present		Scrubby plants	Herbaceous plants		5*5						Tebengwet	Vernonia lasiopus	2.5	1.8	2	3	1200	62000
Highly disturbed 2	2	4	Scrubland	Barely present		Scrubby plants	Herbaceous plants		5*5						Tebengwet	Vernonia lasiopus	2	1.7	1	2	800	62000
Highly disturbed 2	2	4	Scrubland	Barely present		Scrubby plants	Herbaceous plants		5*5							Vernonia sp 1	2	1.4	0.5	1	400	62000
Highly disturbed 2	2	5	Scrubland	Barely present		Scrubby plants	Herbaceous plants		5*5						kugerwet	Dovyalis macrocalyx	5	5.8	4	9	3600	62000
Highly disturbed 2	2	5	Scrubland	Barely present		Scrubby plants	Herbaceous plants		5*5						kurbanyat	Clutia abyssinica	2.5	2.5	2	2	800	62000
Highly disturbed 2	2	5	Scrubland	Barely present		Scrubby plants	Herbaceous plants		5*5						Tebengwet	Vernonia lasiopus	3	2.5	0.5	1	400	62000
Highly disturbed 2	2	5	Scrubland	Barely present		Scrubby plants	Herbaceous plants		5*5						Tebengwet	Vernonia lasiopus	2	1.9	1	2	800	62000
Highly disturbed 2	3	1	Scrubland	Barely present		Scrubby plants	Herbaceous plants		5*5						Tebengwet	Vernonia lasiopus	2	4	1.5	1	400	62000
Highly disturbed 2	3	1	Scrubland	Barely present		Scrubby plants	Herbaceous plants		5*5						kurbanyat	Clutia abyssinica	2	4	2	1	400	62000
Highly disturbed 2	3	1	Scrubland	Barely present		Scrubby plants	Herbaceous plants		5*5						Tebengwet	Vernonia lasiopus	3	2.6	1	2	800	62000
Highly disturbed 2	3	1	Scrubland	Barely present		Scrubby plants	Herbaceous plants		5*5						kurbanyat	Clutia abyssinica	3	2.8	1.5	2	800	62000
Highly disturbed 2	3	1	Scrubland	Barely present		Scrubby plants	Herbaceous plants		5*5						kurbanyat	Clutia abyssinica	2	1.5	1.5	5	2000	62000
Highly disturbed 2	3	1	Scrubland	Barely present		Scrubby plants	Herbaceous plants		5*5						kurbanyat	Clutia abyssinica	2	1.6	0.5	1	400	62000
Highly disturbed 2	3	1	Scrubland	Barely present		Scrubby plants	Herbaceous plants		5*5						Kosisitiet	Rhamnus staddo	3.5	2.8	0.5	2	800	62000
Highly disturbed 2	3	1	Scrubland	Barely present		Scrubby plants	Herbaceous plants		5*5						Tebengwet	Vernonia lasiopus	2.5	1.6	3	1	400	62000
Highly disturbed 2	3	1	Scrubland	Barely present		Scrubby plants	Herbaceous plants		5*5						Kosisitiet	Rhamnus staddo	3	1.5	0.5	4	1600	62000
Highly disturbed 2	3	1	Scrubland	Barely present		Scrubby plants	Herbaceous plants		5*5						Tebengwet	Vernonia lasiopus	3	1.9	2	1	400	62000
Highly disturbed 2	3	1	Scrubland	Barely present		Scrubby plants	Herbaceous plants		5*5						Kosisitiet	Rhamnus staddo	3	3	2	3	1200	62000
Highly disturbed 2	3	2	Scrubland	Barely present		Scrubby plants	Herbaceous plants		5*5						Sabatet	Neoboutonia macrocalyx	2	1.5	0.5	1	400	62000
Highly disturbed 2	3	2	Scrubland	Barely present		Scrubby plants	Herbaceous plants		5*5						kugerwet	Dovyalis macrocalyx	3	2.8	2	3	1200	62000
Highly disturbed 2	3	2	Scrubland	Barely present		Scrubby plants	Herbaceous plants		5*5						Kosisitiet	Rhamnus staddo	2	3	1.5	4	1600	62000
Highly disturbed 2	3	2	Scrubland	Barely present		Scrubby plants	Herbaceous plants		5*5						Kosisitiet	Rhamnus staddo	3	2.4	1.5	1	400	62000
Highly disturbed 2	3	2	Scrubland	Barely present		Scrubby plants	Herbaceous plants		5*5						Tebengwet	Vernonia lasiopus	5.5	2.5	3	2	800	62000
Highly disturbed 2	3	3	Scrubland	Barely present		Scrubby plants	Herbaceous plants		5*5						Tebengwet	Vernonia lasiopus	4.5	2	3	10	4000	62000
Highly disturbed 2	3	3	Scrubland	Barely present		Scrubby plants	Herbaceous plants		5*5						kurbanyat	Clutia abyssinica	2.5	1.3	2	3	1200	62000

## Sheet: Sheet4
Row Labels	Average of Tree_height	Average of Clump _ height 1	Average of Clump _ height 2	Average of Clump _ height 3	Average of Clump _ height 4	Average of Clump _ height 5	Average of Clump _ height 6	Average of Clump _ height 7	Average of Clump _ height 8	Average of Clump _ height 9	Average of Clump _ height 10	Average of Clump _ height 11	Average of Clump _ height 12	Average of Clump _ height 13
Albizia gummifera	36	21.6667
Dovyalis macrocalyx	6.6	2.4	3.625	3.5	3.5	4
Macaranga kilimandscharica	24.8333	11.5833	7	10	15	20
Neoboutonia macrocalyx	20.7222	11.9444	7.66667	7.83333	1.75	1.75	3.5	4.25	4.25	4.75	5.25	8.5	9	13
Parvetta grandifolia	15.8333	8.58333	4.375	4.5	5	7
Podocarpus sp	26	7	7
Schefflera abyssinica	18	10	13
Syzygium guineense	34	22.6667	25	25
Tabernaemontana stapfiana	18.8333	5.70833	6.58333	5.625	7.125	4.125	5.5
Unknown 1	13.3333	4.66667
Grand Total	23.1058	12.05	8.52083	8.32292	6.58333	6.83333	4.5	4.25	4.25	4.75	5.25	8.5	9	13

## Sheet: Clump distribution
Row Labels	Tree_height	Clump _ height 1	Clump _ height 2	Clump _ height 3	Clump _ height 4	Clump _ height 5	Clump _ height 6	Clump _ height 7	Clump _ height 8	Clump _ height 9	Clump _ height 10	Clump _ height 11
Albizia gummifera	36	21.6667
Dovyalis macrocalyx	6.6	2.4	3.625	3.5	3.5	4
Macaranga kilimandscharica	24.8333	7	10	11.5833	15	20
Neoboutonia macrocalyx	20.7222	1.75	3.5	4.25	4.75	5.25	7.66667	7.83333	8.5	9	11.9444	13
Parvetta grandifolia	15.8333	4.375	4.5	5	7	8.58333
Podocarpus sp	26	7
Schefflera abyssinica	18	10	13
Syzygium guineense	34	22.6667	25
Tabernaemontana stapfiana	18.8333	4.125	5.5	5.625	5.70833	6.58333	7.125

## Sheet: Clump heights
Orchid_species	Tree_host species	Tree_height	No_clumps	Clump _ height 1	Clump _ height 2	Clump _ height 3	Clump _ height 4	Clump _ height 5	Clump _ height 6	Clump _ height 7	Clump _ height 8	Clump _ height 9	Clump _ height 10	Clump _ height 11	Clump _ height 12	Clump _ height 13
Aerangis sp	Macaranga kilimandscharica	26	1	20
Aerangis sp	Neoboutonia macrocalyx	13	3	8
Aerangis sp	Parvetta grandifolia	15	2	10.5	4.5	5
Bulbophyllum sp	Neoboutonia macrocalyx	25	1	18
Bulbophyllum sp	Podocarpus sp	26	2	7	7
Bulbophyllum sp	Tabernaemontana stapfiana	19	3	6.75	6.66667	3.5	4	3
Bulbophyllum sp	Unknown 1	7	1	2
Chamaeangis sp	Albizia gummifera	34	1	25
Chamaeangis sp	Macaranga kilimandscharica	26	5	6	7	10	15	20
Chamaeangis sp	Syzygium guineense	34	3	25	25	25
polystachya confusa	Albizia gummifera	40	1	15
polystachya confusa	Dovyalis macrocalyx	6.6	3.8	2.4	3.625	3.5	3.5	4
polystachya confusa	Macaranga kilimandscharica	19.3333	1	5.33333
polystachya confusa	Neoboutonia macrocalyx	24.1667	5.16667	9.83333	7.66667	7.83333	1.75	1.75	3.5	4.25	4.25	4.75	5.25	8.5	9	13
polystachya confusa	Parvetta grandifolia	16.6667	2.66667	6.66667	4.25	4	5	7
polystachya confusa	Schefflera abyssinica	18	2	10	13
polystachya confusa	Syzygium guineense	34	1	18
polystachya confusa	Tabernaemontana stapfiana	18.6667	4	4.66667	6.5	7.75	10.25	5.25	5.5
polystachya confusa	Unknown 1	16	1	7
Tridactyle sp	Albizia gummifera	34	1	25
Tridactyle sp	Macaranga kilimandscharica	28	1	15
Tridactyle sp	Syzygium guineense	34	1	25
Tridactyle sp	Unknown 1	17	1	5
